# Supplementary material for: mRBioM: An Algorithm for the Identification of Potential mRNA Biomarkers From Complete Transcriptomic Profiles of Gastric Adenocarcinoma
Source: Front Genet. 2021 Jul 27;12:679612. doi: 10.3389/fgene.2021.679612 (PMC8354214; doi:10.3389/fgene.2021.679612)
Supplement: Supplementary file 1 [file Data_Sheet_1.zip]

Archive with 5 entries (4 files):
- Supplementary Tables/
- Supplementary Tables/Supplementary Table 1 Detailed information of  277 GA  samples and 22 normal samples in TCGA-STAD datasets..xlsx
- Supplementary Tables/Supplementary Table 2 Results of DE mRNAs in GA..xlsx
- Supplementary Tables/Supplementary Table 3 Results of univariate cox regression analysis of PmBs..xlsx
- Supplementary Tables/Supplementary Table 4 Results of multivariate cox regression analysis of PmBs..xlsx
