# Supplementary material for: mRBioM: An Algorithm for the Identification of Potential mRNA Biomarkers From Complete Transcriptomic Profiles of Gastric Adenocarcinoma
Source: Front Genet. 2021 Jul 27;12:679612. doi: 10.3389/fgene.2021.679612 (PMC8354214; doi:10.3389/fgene.2021.679612)
Supplement: Supplementary file 1 [file Data_Sheet_1.zip › Supplementary Tables/Supplementary Table 1 Detailed information of 277 GA samples and 22 normal samples in TCGA-STAD datasets..xlsx]

## Sheet: clinicla_merged
Supplementary Table 1 Detailed information of 277 GA samples and 22 normal samples in TCGA-STAD datasets.
submitter_id	gender	year_of_birth	race	year_of_death	primary_diagnosis	tumor_stage	age_at_diagnosis	vital_status	morphology	days_to_death	tissue_or_organ_of_origin	days_to_birth	site_of_resection_or_biopsy	days_to_last_follow_up	Sample_Id	Sample_Type
TCGA-B7-5818	male	1948	white	--	Adenocarcinoma, diffuse type	stage ib	22792	alive	8145-03-01	--	Body of stomach	-22792	Body of stomach	356	TCGA-B7-5818-01A	Primary Tumor
TCGA-B7-A5TI	male	1960	white	--	Adenocarcinoma, diffuse type	stage iiic	19014	alive	8145-03-01	--	Fundus of stomach	-19014	Fundus of stomach	595	TCGA-B7-A5TI-01A	Primary Tumor
TCGA-B7-A5TJ	male	1938	white	--	Adenocarcinoma, intestinal type	stage iib	27057	alive	8144-03-01	--	Fundus of stomach	-27057	Fundus of stomach	335	TCGA-B7-A5TJ-01A	Primary Tumor
TCGA-B7-A5TK	male	1961	white	--	Adenocarcinoma, intestinal type	stage iiia	18750	alive	8144-03-01	--	Fundus of stomach	-18750	Fundus of stomach	288	TCGA-B7-A5TK-01A	Primary Tumor
TCGA-B7-A5TN	male	1952	white	--	Adenocarcinoma, intestinal type	stage iib	21962	alive	8144-03-01	--	Fundus of stomach	-21962	Fundus of stomach	287	TCGA-B7-A5TN-01A	Primary Tumor
TCGA-BR-4187	male	1952	white	--	Adenocarcinoma, Not Otherwise Specified	not reported	20635	dead	8140-03-01	141	Gastric antrum	-20635	Gastric antrum	0	TCGA-BR-4187-01A	Primary Tumor
TCGA-BR-4191	male	1936	white	--	Adenocarcinoma, Not Otherwise Specified	not reported	26562	dead	8140-03-01	558	Stomach, Not Otherwise Specified	-26562	Stomach, Not Otherwise Specified	0	TCGA-BR-4191-01A	Primary Tumor
TCGA-BR-4201	female	1942	white	--	Adenocarcinoma, Not Otherwise Specified	not reported	24354	dead	8140-03-01	940	Cardia, Not Otherwise Specified	-24354	Cardia, Not Otherwise Specified	0	TCGA-BR-4201-01A	Primary Tumor
TCGA-BR-4253	female	1928	white	--	Adenocarcinoma, Not Otherwise Specified	stage iiia	29397	dead	8140-03-01	124	Body of stomach	-29397	Body of stomach	0	TCGA-BR-4253-01A	Primary Tumor
TCGA-BR-4256	male	1928	white	--	Adenocarcinoma, Not Otherwise Specified	not reported	29441	dead	8140-03-01	284	Gastric antrum	-29441	Gastric antrum	0	TCGA-BR-4256-01A	Primary Tumor
TCGA-BR-4257	female	1929	white	--	Adenocarcinoma, Not Otherwise Specified	not reported	29014	dead	8140-03-01	294	Gastric antrum	-29014	Gastric antrum	0	TCGA-BR-4257-01A	Primary Tumor
TCGA-BR-4267	male	1957	white	--	Adenocarcinoma, Not Otherwise Specified	stage ib	18699	dead	8140-03-01	188	Body of stomach	-18699	Body of stomach	0	TCGA-BR-4267-01A	Primary Tumor
TCGA-BR-4279	male	1966	white	--	Adenocarcinoma, Not Otherwise Specified	stage ii	16065	dead	8140-03-01	291	Stomach, Not Otherwise Specified	-16065	Stomach, Not Otherwise Specified	0	TCGA-BR-4279-01A	Primary Tumor
TCGA-BR-4280	female	1931	white	--	Adenocarcinoma, Not Otherwise Specified	stage iii	28515	dead	8140-03-01	201	Stomach, Not Otherwise Specified	-28515	Stomach, Not Otherwise Specified	0	TCGA-BR-4280-01A	Primary Tumor
TCGA-BR-4294	male	1944	white	--	Tubular adenocarcinoma	not reported	23758	alive	8211-03-01	--	Body of stomach	-23758	Body of stomach	0	TCGA-BR-4294-01A	Primary Tumor
TCGA-BR-4357	male	1950	white	--	Adenocarcinoma, Not Otherwise Specified	not reported	21295	alive	8140-03-01	--	Body of stomach	-21295	Body of stomach	0	TCGA-BR-4357-01A	Primary Tumor
TCGA-BR-4361	female	1942	white	--	Adenocarcinoma, Not Otherwise Specified	stage iiia	24260	alive	8140-03-01	--	Stomach, Not Otherwise Specified	-24260	Stomach, Not Otherwise Specified	0	TCGA-BR-4361-01A	Primary Tumor
TCGA-BR-4363	female	1948	white	--	Adenocarcinoma, Not Otherwise Specified	not reported	22196	alive	8140-03-01	--	Body of stomach	-22196	Body of stomach	0	TCGA-BR-4363-01A	Primary Tumor
TCGA-BR-4366	male	1921	white	--	Adenocarcinoma, Not Otherwise Specified	not reported	32024	alive	8140-03-01	--	Gastric antrum	-32024	Gastric antrum	0	TCGA-BR-4366-01A	Primary Tumor
TCGA-BR-4367	male	1930	white	--	Adenocarcinoma, Not Otherwise Specified	not reported	28817	alive	8140-03-01	--	Gastric antrum	-28817	Gastric antrum	0	TCGA-BR-4367-01A	Primary Tumor
TCGA-BR-4368	female	1930	white	--	Adenocarcinoma, Not Otherwise Specified	stage iv	28770	alive	8140-03-01	--	Gastric antrum	-28770	Gastric antrum	0	TCGA-BR-4368-01A	Primary Tumor
TCGA-BR-4369	male	1933	white	--	Adenocarcinoma, Not Otherwise Specified	not reported	27509	alive	8140-03-01	--	Cardia, Not Otherwise Specified	-27509	Cardia, Not Otherwise Specified	0	TCGA-BR-4369-01A	Primary Tumor
TCGA-BR-4370	female	1934	white	--	Adenocarcinoma, Not Otherwise Specified	not reported	27344	alive	8140-03-01	--	Gastric antrum	-27344	Gastric antrum	0	TCGA-BR-4370-01A	Primary Tumor
TCGA-BR-4371	female	1937	white	--	Adenocarcinoma, Not Otherwise Specified	not reported	26290	alive	8140-03-01	--	Body of stomach	-26290	Body of stomach	0	TCGA-BR-4371-01A	Primary Tumor
TCGA-BR-6452	female	1933	white	--	Adenocarcinoma, Not Otherwise Specified	stage iia	28827	alive	8140-03-01	--	Body of stomach	-28827	Body of stomach	1055	TCGA-BR-6452-01A	Primary Tumor
TCGA-BR-6453	male	1957	white	--	Adenocarcinoma, Not Otherwise Specified	stage iia	20061	alive	8140-03-01	--	Body of stomach	-20061	Body of stomach	485	TCGA-BR-6453-01A	Primary Tumor
TCGA-BR-6453	male	1957	white	--	Adenocarcinoma, Not Otherwise Specified	stage iia	20061	alive	8140-03-01	--	Body of stomach	-20061	Body of stomach	485	TCGA-BR-6453-11A	Solid Tissue Normal
TCGA-BR-6454	male	1953	white	--	Adenocarcinoma, Not Otherwise Specified	stage iia	21501	alive	8140-03-01	--	Cardia, Not Otherwise Specified	-21501	Cardia, Not Otherwise Specified	0	TCGA-BR-6454-11A	Solid Tissue Normal
TCGA-BR-6454	male	1953	white	--	Adenocarcinoma, Not Otherwise Specified	stage iia	21501	alive	8140-03-01	--	Cardia, Not Otherwise Specified	-21501	Cardia, Not Otherwise Specified	0	TCGA-BR-6454-01A	Primary Tumor
TCGA-BR-6455	male	1952	white	--	Adenocarcinoma, Not Otherwise Specified	stage iib	21865	dead	8140-03-01	422	Body of stomach	-21865	Body of stomach	399	TCGA-BR-6455-01A	Primary Tumor
TCGA-BR-6456	female	1937	white	--	Adenocarcinoma, Not Otherwise Specified	stage iib	27288	dead	8140-03-01	526	Body of stomach	-27288	Body of stomach	308	TCGA-BR-6456-01A	Primary Tumor
TCGA-BR-6457	male	1942	white	--	Adenocarcinoma, Not Otherwise Specified	stage iia	25396	alive	8140-03-01	--	Body of stomach	-25396	Body of stomach	416	TCGA-BR-6457-11A	Solid Tissue Normal
TCGA-BR-6457	male	1942	white	--	Adenocarcinoma, Not Otherwise Specified	stage iia	25396	alive	8140-03-01	--	Body of stomach	-25396	Body of stomach	416	TCGA-BR-6457-01A	Primary Tumor
TCGA-BR-6458	female	1954	white	--	Adenocarcinoma, Not Otherwise Specified	stage iib	21069	dead	8140-03-01	588	Body of stomach	-21069	Body of stomach	213	TCGA-BR-6458-01A	Primary Tumor
TCGA-BR-6563	male	1951	white	--	Adenocarcinoma, Not Otherwise Specified	stage iib	21936	alive	8140-03-01	--	Gastric antrum	-21936	Gastric antrum	679	TCGA-BR-6563-01A	Primary Tumor
TCGA-BR-6564	female	1965	white	--	Adenocarcinoma, Not Otherwise Specified	stage iiia	17129	dead	8140-03-01	794	Body of stomach	-17129	Body of stomach	25	TCGA-BR-6564-01A	Primary Tumor
TCGA-BR-6565	male	1944	white	--	Adenocarcinoma, Not Otherwise Specified	stage iib	24495	dead	8140-03-01	279	Body of stomach	-24495	Body of stomach	19	TCGA-BR-6565-01A	Primary Tumor
TCGA-BR-6566	female	1947	white	--	Adenocarcinoma, Not Otherwise Specified	stage iia	23404	alive	8140-03-01	--	Body of stomach	-23404	Body of stomach	997	TCGA-BR-6566-01A	Primary Tumor
TCGA-BR-6705	female	1943	white	--	Adenocarcinoma, Not Otherwise Specified	stage iiib	25073	dead	8140-03-01	779	Body of stomach	-25073	Body of stomach	421	TCGA-BR-6705-01A	Primary Tumor
TCGA-BR-6707	male	1936	white	--	Adenocarcinoma, Not Otherwise Specified	stage iia	27529	alive	8140-03-01	605	Body of stomach	-27529	Body of stomach	491	TCGA-BR-6707-01A	Primary Tumor
TCGA-BR-6709	female	1954	white	--	Adenocarcinoma, Not Otherwise Specified	stage iiib	20935	dead	8140-03-01	370	Cardia, Not Otherwise Specified	-20935	Cardia, Not Otherwise Specified	38	TCGA-BR-6709-01A	Primary Tumor
TCGA-BR-6710	male	1970	white	--	Adenocarcinoma, Not Otherwise Specified	stage ib	15316	alive	8140-03-01	--	Cardia, Not Otherwise Specified	-15316	Cardia, Not Otherwise Specified	273	TCGA-BR-6710-01A	Primary Tumor
TCGA-BR-6801	male	1941	white	--	Adenocarcinoma, Not Otherwise Specified	stage iia	25637	alive	8140-03-01	--	Body of stomach	-25637	Body of stomach	1223	TCGA-BR-6801-01A	Primary Tumor
TCGA-BR-6802	male	1946	white	--	Adenocarcinoma, Not Otherwise Specified	stage iiia	23915	alive	8140-03-01	--	Body of stomach	-23915	Body of stomach	940	TCGA-BR-6802-11A	Solid Tissue Normal
TCGA-BR-6802	male	1946	white	--	Adenocarcinoma, Not Otherwise Specified	stage iiia	23915	alive	8140-03-01	--	Body of stomach	-23915	Body of stomach	940	TCGA-BR-6802-01A	Primary Tumor
TCGA-BR-6803	female	1957	white	--	Adenocarcinoma, diffuse type	stage iia	19751	alive	8145-03-01	--	Body of stomach	-19751	Body of stomach	949	TCGA-BR-6803-01A	Primary Tumor
TCGA-BR-6852	female	1947	white	--	Adenocarcinoma, Not Otherwise Specified	stage iia	23469	alive	8140-03-01	--	Cardia, Not Otherwise Specified	-23469	Cardia, Not Otherwise Specified	1367	TCGA-BR-6852-01A	Primary Tumor
TCGA-BR-7196	male	1947	white	--	Adenocarcinoma, Not Otherwise Specified	stage iv	23611	alive	8140-03-01	--	Cardia, Not Otherwise Specified	-23611	Cardia, Not Otherwise Specified	666	TCGA-BR-7196-01A	Primary Tumor
TCGA-BR-7197	male	1942	white	--	Adenocarcinoma, Not Otherwise Specified	stage ii	25445	alive	8140-03-01	--	Gastric antrum	-25445	Gastric antrum	280	TCGA-BR-7197-01A	Primary Tumor
TCGA-BR-7703	male	1930	white	--	Papillary adenocarcinoma, Not Otherwise Specified	stage ia	29711	alive	8260-03-01	--	Body of stomach	-29711	Body of stomach	1100	TCGA-BR-7703-11A	Solid Tissue Normal
TCGA-BR-7704	female	1942	white	--	Adenocarcinoma, intestinal type	stage ii	25300	alive	8144-03-01	--	Body of stomach	-25300	Body of stomach	1072	TCGA-BR-7704-01A	Primary Tumor
TCGA-BR-7704	female	1942	white	--	Adenocarcinoma, intestinal type	stage ii	25300	alive	8144-03-01	--	Body of stomach	-25300	Body of stomach	1072	TCGA-BR-7704-11A	Solid Tissue Normal
TCGA-BR-7707	female	1942	white	--	Adenocarcinoma, Not Otherwise Specified	stage ib	25325	alive	8140-03-01	--	Body of stomach	-25325	Body of stomach	1090	TCGA-BR-7707-01A	Primary Tumor
TCGA-BR-7715	male	1946	white	--	Adenocarcinoma, Not Otherwise Specified	stage iia	23861	alive	8140-03-01	--	Body of stomach	-23861	Body of stomach	1023	TCGA-BR-7715-01A	Primary Tumor
TCGA-BR-7715	male	1946	white	--	Adenocarcinoma, Not Otherwise Specified	stage iia	23861	alive	8140-03-01	--	Body of stomach	-23861	Body of stomach	1023	TCGA-BR-7715-11A	Solid Tissue Normal
TCGA-BR-7716	female	1949	white	--	Adenocarcinoma, Not Otherwise Specified	stage iib	22829	alive	8140-03-01	--	Body of stomach	-22829	Body of stomach	1210	TCGA-BR-7716-01A	Primary Tumor
TCGA-BR-7716	female	1949	white	--	Adenocarcinoma, Not Otherwise Specified	stage iib	22829	alive	8140-03-01	--	Body of stomach	-22829	Body of stomach	1210	TCGA-BR-7716-11A	Solid Tissue Normal
TCGA-BR-7717	male	1948	white	--	Adenocarcinoma, Not Otherwise Specified	stage iv	23102	dead	8140-03-01	552	Cardia, Not Otherwise Specified	-23102	Cardia, Not Otherwise Specified	21	TCGA-BR-7717-01A	Primary Tumor
TCGA-BR-7717	male	1948	white	--	Adenocarcinoma, Not Otherwise Specified	stage iv	23102	dead	8140-03-01	552	Cardia, Not Otherwise Specified	-23102	Cardia, Not Otherwise Specified	21	TCGA-BR-7717-11A	Solid Tissue Normal
TCGA-BR-7722	male	1949	white	--	Adenocarcinoma, Not Otherwise Specified	stage iib	22701	dead	8140-03-01	466	Cardia, Not Otherwise Specified	-22701	Cardia, Not Otherwise Specified	5	TCGA-BR-7722-01A	Primary Tumor
TCGA-BR-7723	male	1952	white	--	Adenocarcinoma, Not Otherwise Specified	stage iiib	21839	dead	8140-03-01	874	Body of stomach	-21839	Body of stomach	564	TCGA-BR-7723-01A	Primary Tumor
TCGA-BR-7851	male	1937	white	--	Adenocarcinoma, intestinal type	stage iib	27091	dead	8144-03-01	--	Body of stomach	-27091	Body of stomach	574	TCGA-BR-7851-01A	Primary Tumor
TCGA-BR-7851	male	1937	white	--	Adenocarcinoma, intestinal type	stage iib	27091	dead	8144-03-01	--	Body of stomach	-27091	Body of stomach	574	TCGA-BR-7851-11A	Solid Tissue Normal
TCGA-BR-7901	male	1937	white	--	Adenocarcinoma, Not Otherwise Specified	stage iib	27031	dead	8140-03-01	105	Cardia, Not Otherwise Specified	-27031	Cardia, Not Otherwise Specified	29	TCGA-BR-7901-01A	Primary Tumor
TCGA-BR-7957	female	1961	white	--	Adenocarcinoma, intestinal type	stage iv	18517	dead	8144-03-01	276	Body of stomach	-18517	Body of stomach	21	TCGA-BR-7957-01A	Primary Tumor
TCGA-BR-7958	male	1951	white	--	Adenocarcinoma, Not Otherwise Specified	stage iiib	22204	alive	8140-03-01	--	Body of stomach	-22204	Body of stomach	899	TCGA-BR-7958-01A	Primary Tumor
TCGA-BR-8058	female	1958	white	--	Adenocarcinoma, Not Otherwise Specified	stage iiib	19658	alive	8140-03-01	--	Gastric antrum	-19658	Gastric antrum	1133	TCGA-BR-8058-01A	Primary Tumor
TCGA-BR-8059	male	1939	white	--	Adenocarcinoma, intestinal type	stage iii	26474	dead	8144-03-01	439	Fundus of stomach	-26474	Fundus of stomach	25	TCGA-BR-8059-01A	Primary Tumor
TCGA-BR-8060	female	1936	white	--	Adenocarcinoma, Not Otherwise Specified	stage iib	27561	dead	8140-03-01	348	Cardia, Not Otherwise Specified	-27561	Cardia, Not Otherwise Specified	40	TCGA-BR-8060-01A	Primary Tumor
TCGA-BR-8060	female	1936	white	--	Adenocarcinoma, Not Otherwise Specified	stage iib	27561	dead	8140-03-01	348	Cardia, Not Otherwise Specified	-27561	Cardia, Not Otherwise Specified	40	TCGA-BR-8060-11A	Solid Tissue Normal
TCGA-BR-8077	female	1953	white	--	Adenocarcinoma, intestinal type	stage iiib	21413	alive	8144-03-01	--	Body of stomach	-21413	Body of stomach	21	TCGA-BR-8077-01A	Primary Tumor
TCGA-BR-8081	female	1940	white	--	Adenocarcinoma, Not Otherwise Specified	stage iib	26095	alive	8140-03-01	--	Body of stomach	-26095	Body of stomach	981	TCGA-BR-8081-01A	Primary Tumor
TCGA-BR-8284	female	1939	white	--	Adenocarcinoma, intestinal type	stage iiic	26526	dead	8144-03-01	245	Gastric antrum	-26526	Gastric antrum	22	TCGA-BR-8284-01A	Primary Tumor
TCGA-BR-8286	male	1962	white	--	Adenocarcinoma, Not Otherwise Specified	stage ii	17966	alive	8140-03-01	--	Gastric antrum	-17966	Gastric antrum	895	TCGA-BR-8286-01A	Primary Tumor
TCGA-BR-8289	male	1954	white	--	Adenocarcinoma, intestinal type	stage iv	20849	dead	8144-03-01	81	Body of stomach	-20849	Body of stomach	8	TCGA-BR-8289-01A	Primary Tumor
TCGA-BR-8291	male	1950	white	--	Adenocarcinoma, diffuse type	stage iib	22552	dead	8145-03-01	607	Gastric antrum	-22552	Gastric antrum	496	TCGA-BR-8291-01A	Primary Tumor
TCGA-BR-8295	female	1951	white	--	Adenocarcinoma, intestinal type	stage iib	22256	dead	8144-03-01	67	Body of stomach	-22256	Body of stomach	47	TCGA-BR-8295-01A	Primary Tumor
TCGA-BR-8296	female	1953	white	--	Adenocarcinoma, intestinal type	stage iiic	21527	dead	8144-03-01	474	Body of stomach	-21527	Body of stomach	45	TCGA-BR-8296-01A	Primary Tumor
TCGA-BR-8297	male	1954	white	--	Adenocarcinoma, diffuse type	stage iiic	21224	alive	8145-03-01	--	Body of stomach	-21224	Body of stomach	225	TCGA-BR-8297-01A	Primary Tumor
TCGA-BR-8361	female	1941	white	--	Adenocarcinoma, Not Otherwise Specified	stage iiic	25999	alive	8140-03-01	--	Fundus of stomach	-25999	Fundus of stomach	946	TCGA-BR-8361-01A	Primary Tumor
TCGA-BR-8364	female	1969	white	--	Adenocarcinoma, diffuse type	stage iiic	15389	alive	8145-03-01	--	Fundus of stomach	-15389	Fundus of stomach	675	TCGA-BR-8364-01A	Primary Tumor
TCGA-BR-8365	female	1941	white	--	Adenocarcinoma, Not Otherwise Specified	stage iia	25725	dead	8140-03-01	533	Fundus of stomach	-25725	Fundus of stomach	90	TCGA-BR-8365-01A	Primary Tumor
TCGA-BR-8366	female	1931	white	--	Adenocarcinoma, Not Otherwise Specified	stage iia	29394	alive	8140-03-01	--	Fundus of stomach	-29394	Fundus of stomach	29	TCGA-BR-8366-01A	Primary Tumor
TCGA-BR-8367	male	1956	white	--	Adenocarcinoma, Not Otherwise Specified	stage iiib	20441	dead	8140-03-01	801	Fundus of stomach	-20441	Fundus of stomach	418	TCGA-BR-8367-01A	Primary Tumor
TCGA-BR-8368	female	1927	white	--	Adenocarcinoma, Not Otherwise Specified	stage ib	30874	alive	8140-03-01	--	Fundus of stomach	-30874	Fundus of stomach	131	TCGA-BR-8368-01A	Primary Tumor
TCGA-BR-8369	female	1935	white	--	Adenocarcinoma, Not Otherwise Specified	stage iiib	28051	alive	8140-03-01	--	Gastric antrum	-28051	Gastric antrum	427	TCGA-BR-8369-01A	Primary Tumor
TCGA-BR-8371	male	1949	white	--	Adenocarcinoma, Not Otherwise Specified	stage iiib	22883	dead	8140-03-01	359	Cardia, Not Otherwise Specified	-22883	Cardia, Not Otherwise Specified	11	TCGA-BR-8371-01A	Primary Tumor
TCGA-BR-8372	male	1949	white	--	Adenocarcinoma, intestinal type	stage iiic	23346	alive	8144-03-01	--	Fundus of stomach	-23346	Fundus of stomach	951	TCGA-BR-8372-01A	Primary Tumor
TCGA-BR-8373	female	1946	white	--	Adenocarcinoma, intestinal type	stage iiia	23744	alive	8144-03-01	--	Fundus of stomach	-23744	Fundus of stomach	450	TCGA-BR-8373-01A	Primary Tumor
TCGA-BR-8380	male	1957	white	--	Adenocarcinoma, Not Otherwise Specified	stage iiic	20157	dead	8140-03-01	--	Gastric antrum	-20157	Gastric antrum	21	TCGA-BR-8380-01A	Primary Tumor
TCGA-BR-8381	male	1961	white	--	Adenocarcinoma, Not Otherwise Specified	stage iib	18843	alive	8140-03-01	--	Fundus of stomach	-18843	Fundus of stomach	224	TCGA-BR-8381-01A	Primary Tumor
TCGA-BR-8382	female	1944	white	--	Adenocarcinoma, Not Otherwise Specified	stage iiic	24737	dead	8140-03-01	762	Gastric antrum	-24737	Gastric antrum	482	TCGA-BR-8382-01A	Primary Tumor
TCGA-BR-8384	male	1942	white	--	Adenocarcinoma, Not Otherwise Specified	stage iiic	25281	alive	8140-03-01	--	Gastric antrum	-25281	Gastric antrum	113	TCGA-BR-8384-01A	Primary Tumor
TCGA-BR-8483	male	1953	white	--	Adenocarcinoma, intestinal type	stage iiia	21731	alive	8144-03-01	--	Gastric antrum	-21731	Gastric antrum	164	TCGA-BR-8483-01A	Primary Tumor
TCGA-BR-8484	male	1951	white	--	Adenocarcinoma, Not Otherwise Specified	stage iiia	22583	dead	8140-03-01	766	Fundus of stomach	-22583	Fundus of stomach	22	TCGA-BR-8484-01A	Primary Tumor
TCGA-BR-8485	female	1944	white	--	Adenocarcinoma, Not Otherwise Specified	stage iiic	24845	alive	8140-03-01	--	Fundus of stomach	-24845	Fundus of stomach	280	TCGA-BR-8485-01A	Primary Tumor
TCGA-BR-8487	female	1948	white	--	Adenocarcinoma, Not Otherwise Specified	stage iia	23400	alive	8140-03-01	--	Gastric antrum	-23400	Gastric antrum	34	TCGA-BR-8487-01A	Primary Tumor
TCGA-BR-8588	female	1957	white	--	Adenocarcinoma, Not Otherwise Specified	stage iib	20177	alive	8140-03-01	--	Fundus of stomach	-20177	Fundus of stomach	389	TCGA-BR-8588-01A	Primary Tumor
TCGA-BR-8589	male	1955	white	--	Adenocarcinoma, Not Otherwise Specified	stage iiib	20727	alive	8140-03-01	--	Fundus of stomach	-20727	Fundus of stomach	825	TCGA-BR-8589-01A	Primary Tumor
TCGA-BR-8590	male	1949	white	--	Adenocarcinoma, Not Otherwise Specified	stage iiic	22937	dead	8140-03-01	284	Fundus of stomach	-22937	Fundus of stomach	65	TCGA-BR-8590-01A	Primary Tumor
TCGA-BR-8591	male	1933	white	--	Adenocarcinoma, Not Otherwise Specified	stage iiic	29054	alive	8140-03-01	--	Gastric antrum	-29054	Gastric antrum	856	TCGA-BR-8591-01A	Primary Tumor
TCGA-BR-8592	female	1949	white	--	Adenocarcinoma, diffuse type	stage iiib	23133	dead	8145-03-01	191	Fundus of stomach	-23133	Fundus of stomach	6	TCGA-BR-8592-01A	Primary Tumor
TCGA-BR-8676	male	1953	white	--	Adenocarcinoma, intestinal type	stage iiib	21619	alive	8144-03-01	--	Gastric antrum	-21619	Gastric antrum	229	TCGA-BR-8676-01A	Primary Tumor
TCGA-BR-8677	female	1938	white	--	Adenocarcinoma, Not Otherwise Specified	stage iiib	27223	alive	8140-03-01	--	Gastric antrum	-27223	Gastric antrum	813	TCGA-BR-8677-01A	Primary Tumor
TCGA-BR-8678	male	1936	white	--	Adenocarcinoma, Not Otherwise Specified	stage ib	28037	alive	8140-03-01	--	Fundus of stomach	-28037	Fundus of stomach	754	TCGA-BR-8678-01A	Primary Tumor
TCGA-BR-8679	female	1949	white	--	Adenocarcinoma, Not Otherwise Specified	stage ib	23084	alive	8140-03-01	--	Fundus of stomach	-23084	Fundus of stomach	0	TCGA-BR-8679-01A	Primary Tumor
TCGA-BR-8680	male	1967	asian	--	Tubular adenocarcinoma	stage iv	16637	alive	8211-03-01	--	Gastric antrum	-16637	Gastric antrum	972	TCGA-BR-8680-01A	Primary Tumor
TCGA-BR-8683	male	1937	asian	--	Tubular adenocarcinoma	stage iiib	27549	dead	8211-03-01	300	Gastric antrum	-27549	Gastric antrum	18	TCGA-BR-8683-01A	Primary Tumor
TCGA-BR-8686	male	1943	asian	--	Tubular adenocarcinoma	stage iiib	25372	dead	8211-03-01	635	Gastric antrum	-25372	Gastric antrum	477	TCGA-BR-8686-01A	Primary Tumor
TCGA-BR-8687	female	1945	white	--	Adenocarcinoma, Not Otherwise Specified	stage iiic	24472	dead	8140-03-01	250	Cardia, Not Otherwise Specified	-24472	Cardia, Not Otherwise Specified	19	TCGA-BR-8687-01A	Primary Tumor
TCGA-BR-8690	female	1958	white	--	Adenocarcinoma, Not Otherwise Specified	stage iiib	19855	alive	8140-03-01	--	Cardia, Not Otherwise Specified	-19855	Cardia, Not Otherwise Specified	325	TCGA-BR-8690-01A	Primary Tumor
TCGA-BR-A44T	female	1959	white	--	Adenocarcinoma, diffuse type	stage iia	19407	alive	8145-03-01	--	Cardia, Not Otherwise Specified	-19407	Cardia, Not Otherwise Specified	1038	TCGA-BR-A44T-01A	Primary Tumor
TCGA-BR-A44U	male	1942	white	--	Adenocarcinoma, Not Otherwise Specified	stage iiib	25577	dead	8140-03-01	422	Gastric antrum	-25577	Gastric antrum	35	TCGA-BR-A44U-01A	Primary Tumor
TCGA-BR-A4CR	female	1942	white	--	Adenocarcinoma, Not Otherwise Specified	stage iiic	25669	alive	8140-03-01	--	Fundus of stomach	-25669	Fundus of stomach	0	TCGA-BR-A4CR-01A	Primary Tumor
TCGA-BR-A4CS	male	1935	white	--	Adenocarcinoma, Not Otherwise Specified	stage iiic	28211	dead	8140-03-01	45	Fundus of stomach	-28211	Fundus of stomach	28	TCGA-BR-A4CS-01A	Primary Tumor
TCGA-BR-A4IV	male	1965	asian	--	Adenocarcinoma, diffuse type	stage iiib	17515	dead	8145-03-01	869	Gastric antrum	-17515	Gastric antrum	411	TCGA-BR-A4IV-01A	Primary Tumor
TCGA-BR-A4J4	male	1973	asian	--	Adenocarcinoma, Not Otherwise Specified	stage iiib	14459	alive	8140-03-01	--	Gastric antrum	-14459	Gastric antrum	16	TCGA-BR-A4J4-01A	Primary Tumor
TCGA-BR-A4J6	female	1943	white	--	Adenocarcinoma, Not Otherwise Specified	stage iia	25279	alive	8140-03-01	--	Cardia, Not Otherwise Specified	-25279	Cardia, Not Otherwise Specified	20	TCGA-BR-A4J6-01A	Primary Tumor
TCGA-BR-A4J8	female	1941	white	--	Adenocarcinoma, Not Otherwise Specified	stage iiib	26048	alive	8140-03-01	--	Cardia, Not Otherwise Specified	-26048	Cardia, Not Otherwise Specified	411	TCGA-BR-A4J8-01A	Primary Tumor
TCGA-BR-A4J9	male	1957	white	--	Adenocarcinoma, Not Otherwise Specified	stage iia	20093	alive	8140-03-01	--	Gastric antrum	-20093	Gastric antrum	14	TCGA-BR-A4J9-01A	Primary Tumor
TCGA-BR-A4PF	male	1940	white	--	Adenocarcinoma, Not Otherwise Specified	stage iiib	26412	alive	8140-03-01	--	Gastric antrum	-26412	Gastric antrum	35	TCGA-BR-A4PF-01A	Primary Tumor
TCGA-BR-A4QL	female	1937	white	--	Adenocarcinoma, Not Otherwise Specified	stage iiib	27668	dead	8140-03-01	491	Gastric antrum	-27668	Gastric antrum	352	TCGA-BR-A4QL-01A	Primary Tumor
TCGA-CD-5799	male	1965	asian	--	Adenocarcinoma, intestinal type	stage ii	16533	alive	8144-03-01	--	Gastric antrum	-16533	Gastric antrum	396	TCGA-CD-5799-01A	Primary Tumor
TCGA-CD-5803	female	1932	asian	--	Adenocarcinoma, Not Otherwise Specified	stage ii	28608	dead	8140-03-01	341	Gastric antrum	-28608	Gastric antrum	2	TCGA-CD-5803-01A	Primary Tumor
TCGA-CD-8524	female	1949	asian	--	Adenocarcinoma, intestinal type	stage ii	22445	alive	8144-03-01	--	Gastric antrum	-22445	Gastric antrum	388	TCGA-CD-8524-01A	Primary Tumor
TCGA-CD-8526	female	1937	asian	--	Adenocarcinoma, intestinal type	stage iiia	26840	alive	8144-03-01	--	Fundus of stomach	-26840	Fundus of stomach	381	TCGA-CD-8526-01A	Primary Tumor
TCGA-CD-8527	female	1938	asian	--	Adenocarcinoma, intestinal type	stage ii	26503	dead	8144-03-01	218	Gastric antrum	-26503	Gastric antrum	2	TCGA-CD-8527-01A	Primary Tumor
TCGA-CD-8528	female	1967	asian	--	Adenocarcinoma, Not Otherwise Specified	stage iiia	15986	alive	8140-03-01	--	Gastric antrum	-15986	Gastric antrum	375	TCGA-CD-8528-01A	Primary Tumor
TCGA-CD-8530	male	1960	asian	--	Adenocarcinoma, diffuse type	stage ii	18992	alive	8145-03-01	--	Fundus of stomach	-18992	Fundus of stomach	377	TCGA-CD-8530-01A	Primary Tumor
TCGA-CD-8531	female	1945	asian	--	Adenocarcinoma, diffuse type	stage iiia	24453	alive	8145-03-01	--	Fundus of stomach	-24453	Fundus of stomach	383	TCGA-CD-8531-01A	Primary Tumor
TCGA-CD-8532	male	1959	asian	--	Adenocarcinoma, Not Otherwise Specified	stage ii	19284	dead	8140-03-01	354	Cardia, Not Otherwise Specified	-19284	Cardia, Not Otherwise Specified	3	TCGA-CD-8532-01A	Primary Tumor
TCGA-CD-8533	male	1963	asian	--	Adenocarcinoma, Not Otherwise Specified	stage ii	17821	alive	8140-03-01	--	Gastric antrum	-17821	Gastric antrum	468	TCGA-CD-8533-01A	Primary Tumor
TCGA-CD-8534	male	1970	asian	--	Adenocarcinoma, diffuse type	stage ii	15227	alive	8145-03-01	--	Gastric antrum	-15227	Gastric antrum	367	TCGA-CD-8534-01A	Primary Tumor
TCGA-CD-8535	male	1952	asian	--	Adenocarcinoma, Not Otherwise Specified	stage iiia	21559	alive	8140-03-01	--	Fundus of stomach	-21559	Fundus of stomach	390	TCGA-CD-8535-01A	Primary Tumor
TCGA-CD-A486	male	1943	asian	--	Adenocarcinoma, Not Otherwise Specified	stage iia	24879	dead	8140-03-01	192	Cardia, Not Otherwise Specified	-24879	Cardia, Not Otherwise Specified	104	TCGA-CD-A486-01A	Primary Tumor
TCGA-CD-A487	male	1960	asian	--	Adenocarcinoma, diffuse type	stage iib	18694	alive	8145-03-01	--	Gastric antrum	-18694	Gastric antrum	374	TCGA-CD-A487-01A	Primary Tumor
TCGA-CD-A489	male	1953	asian	--	Adenocarcinoma, diffuse type	stage iia	21517	dead	8145-03-01	344	Gastric antrum	-21517	Gastric antrum	4	TCGA-CD-A489-01A	Primary Tumor
TCGA-CD-A48A	male	1954	asian	--	Adenocarcinoma, Not Otherwise Specified	stage iia	20839	alive	8140-03-01	--	Cardia, Not Otherwise Specified	-20839	Cardia, Not Otherwise Specified	378	TCGA-CD-A48A-01A	Primary Tumor
TCGA-CD-A48C	female	1932	asian	--	Adenocarcinoma, Not Otherwise Specified	stage iib	29203	dead	8140-03-01	353	Gastric antrum	-29203	Gastric antrum	4	TCGA-CD-A48C-01A	Primary Tumor
TCGA-CD-A4MG	male	1935	asian	--	Adenocarcinoma, diffuse type	stage iia	28019	dead	8145-03-01	200	Cardia, Not Otherwise Specified	-28019	Cardia, Not Otherwise Specified	2	TCGA-CD-A4MG-01A	Primary Tumor
TCGA-CD-A4MH	female	1925	asian	--	Adenocarcinoma, Not Otherwise Specified	stage iia	31683	alive	8140-03-01	--	Gastric antrum	-31683	Gastric antrum	371	TCGA-CD-A4MH-01A	Primary Tumor
TCGA-D7-5577	female	1957	white	--	Tubular adenocarcinoma	stage iiia	19668	dead	8211-03-01	782	Cardia, Not Otherwise Specified	-19668	Cardia, Not Otherwise Specified	376	TCGA-D7-5577-01A	Primary Tumor
TCGA-D7-5578	male	1930	white	--	Tubular adenocarcinoma	stage iiia	29390	alive	8211-03-01	--	Body of stomach	-29390	Body of stomach	385	TCGA-D7-5578-01A	Primary Tumor
TCGA-D7-6519	female	1946	white	--	Adenocarcinoma, diffuse type	not reported	23413	alive	8145-03-01	--	Cardia, Not Otherwise Specified	-23413	Cardia, Not Otherwise Specified	625	TCGA-D7-6519-01A	Primary Tumor
TCGA-D7-6520	male	1957	white	--	Tubular adenocarcinoma	stage iiia	19467	alive	8211-03-01	--	Gastric antrum	-19467	Gastric antrum	573	TCGA-D7-6520-01A	Primary Tumor
TCGA-D7-6521	male	1945	white	--	Adenocarcinoma, diffuse type	not reported	23776	alive	8145-03-01	--	Body of stomach	-23776	Body of stomach	564	TCGA-D7-6521-01A	Primary Tumor
TCGA-D7-6522	male	1952	white	--	Adenocarcinoma, diffuse type	stage ib	21465	alive	8145-03-01	--	Gastric antrum	-21465	Gastric antrum	566	TCGA-D7-6522-01A	Primary Tumor
TCGA-D7-6524	male	1957	white	--	Adenocarcinoma, diffuse type	stage ii	19532	alive	8145-03-01	--	Gastric antrum	-19532	Gastric antrum	543	TCGA-D7-6524-01A	Primary Tumor
TCGA-D7-6525	male	1952	white	--	Adenocarcinoma, diffuse type	stage iiia	21223	dead	8145-03-01	406	Cardia, Not Otherwise Specified	-21223	Cardia, Not Otherwise Specified	181	TCGA-D7-6525-01A	Primary Tumor
TCGA-D7-6526	female	1943	white	--	Tubular adenocarcinoma	stage iiia	24477	alive	8211-03-01	--	Body of stomach	-24477	Body of stomach	523	TCGA-D7-6526-01A	Primary Tumor
TCGA-D7-6527	male	1948	white	--	Papillary adenocarcinoma, Not Otherwise Specified	stage ii	22793	dead	8260-03-01	312	Cardia, Not Otherwise Specified	-22793	Cardia, Not Otherwise Specified	126	TCGA-D7-6527-01A	Primary Tumor
TCGA-D7-6528	female	1940	white	--	Tubular adenocarcinoma	stage ib	25815	alive	8211-03-01	--	Body of stomach	-25815	Body of stomach	463	TCGA-D7-6528-01A	Primary Tumor
TCGA-D7-6815	female	1940	white	--	Tubular adenocarcinoma	stage iib	25811	alive	8211-03-01	--	Body of stomach	-25811	Body of stomach	486	TCGA-D7-6815-01A	Primary Tumor
TCGA-D7-6818	male	1958	white	--	Adenocarcinoma, diffuse type	stage iiia	19391	dead	8145-03-01	376	Body of stomach	-19391	Body of stomach	376	TCGA-D7-6818-01A	Primary Tumor
TCGA-D7-6822	male	1934	white	--	Tubular adenocarcinoma	stage ib	28214	alive	8211-03-01	--	Body of stomach	-28214	Body of stomach	375	TCGA-D7-6822-01A	Primary Tumor
TCGA-D7-8570	male	1967	white	--	Tubular adenocarcinoma	stage iiib	16150	alive	8211-03-01	--	Cardia, Not Otherwise Specified	-16150	Cardia, Not Otherwise Specified	752	TCGA-D7-8570-01A	Primary Tumor
TCGA-D7-8572	male	1955	white	--	Adenocarcinoma, Not Otherwise Specified	stage iib	20870	alive	8140-03-01	--	Fundus of stomach	-20870	Fundus of stomach	511	TCGA-D7-8572-01A	Primary Tumor
TCGA-D7-8573	male	1955	white	--	Tubular adenocarcinoma	stage iia	20963	alive	8211-03-01	--	Fundus of stomach	-20963	Fundus of stomach	593	TCGA-D7-8573-01A	Primary Tumor
TCGA-D7-8574	male	1940	white	--	Adenocarcinoma, Not Otherwise Specified	stage iiia	26586	alive	8140-03-01	--	Gastric antrum	-26586	Gastric antrum	523	TCGA-D7-8574-01A	Primary Tumor
TCGA-D7-8575	male	1937	white	--	Tubular adenocarcinoma	stage iiia	27712	dead	8211-03-01	554	Fundus of stomach	-27712	Fundus of stomach	7	TCGA-D7-8575-01A	Primary Tumor
TCGA-D7-8576	female	1958	white	--	Tubular adenocarcinoma	stage iiib	20014	dead	8211-03-01	446	Gastric antrum	-20014	Gastric antrum	212	TCGA-D7-8576-01A	Primary Tumor
TCGA-D7-8578	male	1940	white	--	Adenocarcinoma, Not Otherwise Specified	stage ib	26620	alive	8140-03-01	--	Gastric antrum	-26620	Gastric antrum	643	TCGA-D7-8578-01A	Primary Tumor
TCGA-D7-8579	female	1946	white	--	Adenocarcinoma, intestinal type	stage iib	24120	alive	8144-03-01	--	Gastric antrum	-24120	Gastric antrum	636	TCGA-D7-8579-01A	Primary Tumor
TCGA-D7-A4YU	male	1939	white	--	Tubular adenocarcinoma	stage iiib	26781	alive	8211-03-01	--	Fundus of stomach	-26781	Fundus of stomach	500	TCGA-D7-A4YU-01A	Primary Tumor
TCGA-D7-A4YX	male	1949	white	--	Adenocarcinoma, Not Otherwise Specified	stage iib	23249	alive	8140-03-01	--	Fundus of stomach	-23249	Fundus of stomach	1108	TCGA-D7-A4YX-01A	Primary Tumor
TCGA-D7-A6EV	female	1942	white	--	Adenocarcinoma, Not Otherwise Specified	stage iib	26226	alive	8140-03-01	--	Gastric antrum	-26226	Gastric antrum	342	TCGA-D7-A6EV-01A	Primary Tumor
TCGA-D7-A6EX	female	1941	white	--	Tubular adenocarcinoma	stage iiia	26525	alive	8211-03-01	--	Gastric antrum	-26525	Gastric antrum	86	TCGA-D7-A6EX-01A	Primary Tumor
TCGA-D7-A6EY	female	1941	white	2013	Tubular adenocarcinoma	stage iiib	26526	dead	8211-03-01	348	Gastric antrum	-26526	Gastric antrum	--	TCGA-D7-A6EY-01A	Primary Tumor
TCGA-D7-A6EZ	male	1947	white	--	Adenocarcinoma, intestinal type	stage iiia	24425	dead	8144-03-01	618	Fundus of stomach	-24425	Fundus of stomach	618	TCGA-D7-A6EZ-01A	Primary Tumor
TCGA-D7-A6F0	female	1934	white	--	Adenocarcinoma, intestinal type	stage ib	28923	alive	8144-03-01	--	Cardia, Not Otherwise Specified	-28923	Cardia, Not Otherwise Specified	678	TCGA-D7-A6F0-01A	Primary Tumor
TCGA-D7-A6F2	male	1950	white	--	Tubular adenocarcinoma	stage ib	22801	alive	8211-03-01	--	Fundus of stomach	-22801	Fundus of stomach	476	TCGA-D7-A6F2-01A	Primary Tumor
TCGA-D7-A747	male	1956	white	2013	Adenocarcinoma, diffuse type	stage iib	20923	dead	8145-03-01	255	Gastric antrum	-20923	Gastric antrum	--	TCGA-D7-A747-01A	Primary Tumor
TCGA-D7-A748	female	1972	white	2013	Adenocarcinoma, diffuse type	stage iv	15190	dead	8145-03-01	132	Fundus of stomach	-15190	Fundus of stomach	--	TCGA-D7-A748-01A	Primary Tumor
TCGA-D7-A74A	female	1952	white	--	Adenocarcinoma, intestinal type	stage iiia	22435	alive	8144-03-01	--	Cardia, Not Otherwise Specified	-22435	Cardia, Not Otherwise Specified	607	TCGA-D7-A74A-01A	Primary Tumor
TCGA-EQ-8122	female	1940	white	--	Adenocarcinoma, intestinal type	stage iib	26289	dead	8144-03-01	243	Gastric antrum	-26289	Gastric antrum	237	TCGA-EQ-8122-01A	Primary Tumor
TCGA-F1-6874	male	1932	white	--	Adenocarcinoma, intestinal type	stage ib	29083	alive	8144-03-01	--	Cardia, Not Otherwise Specified	-29083	Cardia, Not Otherwise Specified	440	TCGA-F1-6874-01A	Primary Tumor
TCGA-F1-A72C	male	1945	asian	--	Adenocarcinoma, intestinal type	stage iia	25104	alive	8144-03-01	--	Stomach, Not Otherwise Specified	-25104	Stomach, Not Otherwise Specified	346	TCGA-F1-A72C-01A	Primary Tumor
TCGA-FP-7916	male	1934	asian	--	Adenocarcinoma, diffuse type	stage iiic	28475	dead	8145-03-01	428	Gastric antrum	-28475	Gastric antrum	92	TCGA-FP-7916-01A	Primary Tumor
TCGA-FP-7998	male	1934	white	--	Adenocarcinoma, diffuse type	stage iiic	28302	alive	8145-03-01	--	Body of stomach	-28302	Body of stomach	678	TCGA-FP-7998-01A	Primary Tumor
TCGA-FP-8099	male	1932	white	--	Adenocarcinoma, Not Otherwise Specified	stage iia	29129	alive	8140-03-01	--	Cardia, Not Otherwise Specified	-29129	Cardia, Not Otherwise Specified	519	TCGA-FP-8099-01A	Primary Tumor
TCGA-FP-8209	male	1956	white	2009	Adenocarcinoma, diffuse type	stage ib	18171	dead	8145-03-01	1811	Gastric antrum	-18171	Gastric antrum	--	TCGA-FP-8209-01A	Primary Tumor
TCGA-FP-8210	male	1958	asian	2006	Adenocarcinoma, diffuse type	stage iiia	17562	dead	8145-03-01	153	Gastric antrum	-17562	Gastric antrum	--	TCGA-FP-8210-01A	Primary Tumor
TCGA-FP-8211	male	1949	white	--	Adenocarcinoma, Not Otherwise Specified	stage iib	22957	alive	8140-03-01	--	Cardia, Not Otherwise Specified	-22957	Cardia, Not Otherwise Specified	413	TCGA-FP-8211-01A	Primary Tumor
TCGA-FP-8631	male	1944	white	--	Adenocarcinoma, intestinal type	stage iiia	24898	alive	8144-03-01	--	Cardia, Not Otherwise Specified	-24898	Cardia, Not Otherwise Specified	17	TCGA-FP-8631-01A	Primary Tumor
TCGA-FP-A9TM	male	1936	white	--	Adenocarcinoma, Not Otherwise Specified	not reported	28376	alive	8140-03-01	--	Cardia, Not Otherwise Specified	-28376	Cardia, Not Otherwise Specified	189	TCGA-FP-A9TM-01A	Primary Tumor
TCGA-HU-8238	male	1955	asian	--	Tubular adenocarcinoma	not reported	20708	alive	8211-03-01	--	Gastric antrum	-20708	Gastric antrum	46	TCGA-HU-8238-11A	Solid Tissue Normal
TCGA-HU-8238	male	1955	asian	--	Tubular adenocarcinoma	not reported	20708	alive	8211-03-01	--	Gastric antrum	-20708	Gastric antrum	46	TCGA-HU-8238-01A	Primary Tumor
TCGA-HU-8244	female	1934	asian	--	Tubular adenocarcinoma	stage ia	28184	alive	8211-03-01	--	Body of stomach	-28184	Body of stomach	742	TCGA-HU-8244-01A	Primary Tumor
TCGA-HU-8249	male	1935	asian	--	Tubular adenocarcinoma	stage iiia	28012	alive	8211-03-01	--	Body of stomach	-28012	Body of stomach	881	TCGA-HU-8249-01A	Primary Tumor
TCGA-HU-8602	female	1953	asian	--	Adenocarcinoma, diffuse type	stage iib	21522	alive	8145-03-01	--	Gastric antrum	-21522	Gastric antrum	679	TCGA-HU-8602-01A	Primary Tumor
TCGA-HU-8604	female	1929	asian	--	Tubular adenocarcinoma	stage iia	30178	alive	8211-03-01	--	Gastric antrum	-30178	Gastric antrum	694	TCGA-HU-8604-01A	Primary Tumor
TCGA-HU-8608	male	1942	asian	--	Adenocarcinoma, diffuse type	stage iiib	25789	alive	8145-03-01	--	Body of stomach	-25789	Body of stomach	641	TCGA-HU-8608-01A	Primary Tumor
TCGA-HU-8610	male	1937	asian	--	Tubular adenocarcinoma	stage ia	27594	alive	8211-03-01	--	Body of stomach	-27594	Body of stomach	23	TCGA-HU-8610-01A	Primary Tumor
TCGA-HU-A4G2	male	1966	asian	--	Adenocarcinoma, diffuse type	stage iib	16791	alive	8145-03-01	--	Gastric antrum	-16791	Gastric antrum	739	TCGA-HU-A4G2-01A	Primary Tumor
TCGA-HU-A4G3	male	1957	asian	--	Tubular adenocarcinoma	stage iib	20064	alive	8211-03-01	--	Gastric antrum	-20064	Gastric antrum	170	TCGA-HU-A4G3-01A	Primary Tumor
TCGA-HU-A4G8	female	1940	asian	--	Adenocarcinoma, diffuse type	stage iib	26254	alive	8145-03-01	--	Gastric antrum	-26254	Gastric antrum	690	TCGA-HU-A4G8-01A	Primary Tumor
TCGA-HU-A4G9	female	1944	asian	--	Tubular adenocarcinoma	stage ia	24753	alive	8211-03-01	--	Body of stomach	-24753	Body of stomach	736	TCGA-HU-A4G9-01A	Primary Tumor
TCGA-HU-A4GC	male	1937	asian	--	Adenocarcinoma, diffuse type	stage iiib	27267	alive	8145-03-01	--	Gastric antrum	-27267	Gastric antrum	99	TCGA-HU-A4GC-11A	Solid Tissue Normal
TCGA-HU-A4GC	male	1937	asian	--	Adenocarcinoma, diffuse type	stage iiib	27267	alive	8145-03-01	--	Gastric antrum	-27267	Gastric antrum	99	TCGA-HU-A4GC-01A	Primary Tumor
TCGA-HU-A4GD	male	1955	asian	--	Tubular adenocarcinoma	stage iib	20700	alive	8211-03-01	--	Gastric antrum	-20700	Gastric antrum	692	TCGA-HU-A4GD-01A	Primary Tumor
TCGA-HU-A4GF	male	1942	asian	--	Tubular adenocarcinoma	stage iia	25223	alive	8211-03-01	--	Gastric antrum	-25223	Gastric antrum	785	TCGA-HU-A4GF-01A	Primary Tumor
TCGA-HU-A4GH	male	1936	asian	--	Tubular adenocarcinoma	stage ia	27473	alive	8211-03-01	--	Body of stomach	-27473	Body of stomach	358	TCGA-HU-A4GH-11A	Solid Tissue Normal
TCGA-HU-A4GH	male	1936	asian	--	Tubular adenocarcinoma	stage ia	27473	alive	8211-03-01	--	Body of stomach	-27473	Body of stomach	358	TCGA-HU-A4GH-01A	Primary Tumor
TCGA-HU-A4GJ	female	1951	asian	--	Adenocarcinoma, diffuse type	stage iiic	22079	alive	8145-03-01	--	Gastric antrum	-22079	Gastric antrum	650	TCGA-HU-A4GJ-01A	Primary Tumor
TCGA-HU-A4GN	male	1950	asian	--	Tubular adenocarcinoma	stage iia	22288	alive	8211-03-01	--	Gastric antrum	-22288	Gastric antrum	912	TCGA-HU-A4GN-11A	Solid Tissue Normal
TCGA-HU-A4GP	female	1949	asian	--	Adenocarcinoma, diffuse type	stage iia	22711	alive	8145-03-01	--	Gastric antrum	-22711	Gastric antrum	273	TCGA-HU-A4GP-11A	Solid Tissue Normal
TCGA-HU-A4GP	female	1949	asian	--	Adenocarcinoma, diffuse type	stage iia	22711	alive	8145-03-01	--	Gastric antrum	-22711	Gastric antrum	273	TCGA-HU-A4GP-01A	Primary Tumor
TCGA-HU-A4GQ	male	1940	asian	2011	Tubular adenocarcinoma	stage iiic	26200	dead	8211-03-01	3	Gastric antrum	-26200	Gastric antrum	--	TCGA-HU-A4GQ-01A	Primary Tumor
TCGA-HU-A4GT	female	1940	asian	--	Tubular adenocarcinoma	stage iia	26231	alive	8211-03-01	--	Gastric antrum	-26231	Gastric antrum	198	TCGA-HU-A4GT-01A	Primary Tumor
TCGA-HU-A4GU	male	1938	asian	--	Adenocarcinoma, diffuse type	stage iib	27024	alive	8145-03-01	--	Gastric antrum	-27024	Gastric antrum	200	TCGA-HU-A4GU-01A	Primary Tumor
TCGA-HU-A4GX	female	1942	asian	--	Adenocarcinoma, diffuse type	stage iiic	25913	alive	8145-03-01	--	Gastric antrum	-25913	Gastric antrum	616	TCGA-HU-A4GX-01A	Primary Tumor
TCGA-HU-A4GY	female	1936	asian	--	Adenocarcinoma, diffuse type	stage iiia	28113	alive	8145-03-01	--	Gastric antrum	-28113	Gastric antrum	8	TCGA-HU-A4GY-01A	Primary Tumor
TCGA-HU-A4GY	female	1936	asian	--	Adenocarcinoma, diffuse type	stage iiia	28113	alive	8145-03-01	--	Gastric antrum	-28113	Gastric antrum	8	TCGA-HU-A4GY-11A	Solid Tissue Normal
TCGA-HU-A4H0	male	1939	asian	--	Adenocarcinoma, diffuse type	stage iiic	26317	alive	8145-03-01	--	Body of stomach	-26317	Body of stomach	64	TCGA-HU-A4H0-01A	Primary Tumor
TCGA-HU-A4H2	female	1953	asian	--	Tubular adenocarcinoma	stage iiib	21496	alive	8211-03-01	--	Gastric antrum	-21496	Gastric antrum	394	TCGA-HU-A4H2-01A	Primary Tumor
TCGA-HU-A4H3	female	1955	asian	--	Adenocarcinoma, diffuse type	stage iiic	20790	alive	8145-03-01	--	Body of stomach	-20790	Body of stomach	882	TCGA-HU-A4H3-01A	Primary Tumor
TCGA-HU-A4H4	female	1958	asian	--	Tubular adenocarcinoma	stage iib	19665	alive	8211-03-01	--	Gastric antrum	-19665	Gastric antrum	725	TCGA-HU-A4H4-01A	Primary Tumor
TCGA-HU-A4H5	male	1940	asian	--	Papillary adenocarcinoma, Not Otherwise Specified	stage ib	26232	alive	8260-03-01	--	Fundus of stomach	-26232	Fundus of stomach	724	TCGA-HU-A4H5-01A	Primary Tumor
TCGA-HU-A4H6	female	1939	asian	--	Tubular adenocarcinoma	stage iiia	26445	alive	8211-03-01	--	Gastric antrum	-26445	Gastric antrum	644	TCGA-HU-A4H6-01A	Primary Tumor
TCGA-HU-A4H8	male	1935	asian	--	Tubular adenocarcinoma	stage ib	28292	alive	8211-03-01	--	Gastric antrum	-28292	Gastric antrum	428	TCGA-HU-A4H8-01A	Primary Tumor
TCGA-HU-A4HB	male	1944	asian	--	Adenocarcinoma, diffuse type	stage iib	25131	dead	8145-03-01	477	Gastric antrum	-25131	Gastric antrum	268	TCGA-HU-A4HB-11A	Solid Tissue Normal
TCGA-HU-A4HB	male	1944	asian	--	Adenocarcinoma, diffuse type	stage iib	25131	dead	8145-03-01	477	Gastric antrum	-25131	Gastric antrum	268	TCGA-HU-A4HB-01A	Primary Tumor
TCGA-HU-A4HD	male	1937	asian	--	Tubular adenocarcinoma	stage iiia	26699	alive	8211-03-01	--	Gastric antrum	-26699	Gastric antrum	1016	TCGA-HU-A4HD-01A	Primary Tumor
TCGA-IN-7806	male	1961	white	--	Adenocarcinoma, diffuse type	stage iib	18404	alive	8145-03-01	--	Cardia, Not Otherwise Specified	-18404	Cardia, Not Otherwise Specified	1106	TCGA-IN-7806-11A	Solid Tissue Normal
TCGA-IN-7806	male	1961	white	--	Adenocarcinoma, diffuse type	stage iib	18404	alive	8145-03-01	--	Cardia, Not Otherwise Specified	-18404	Cardia, Not Otherwise Specified	1106	TCGA-IN-7806-01A	Primary Tumor
TCGA-IN-7808	male	1952	white	2011	Adenocarcinoma, diffuse type	not reported	21569	dead	8145-03-01	105	Cardia, Not Otherwise Specified	-21569	Cardia, Not Otherwise Specified	--	TCGA-IN-7808-01A	Primary Tumor
TCGA-IN-8462	male	1931	white	--	Adenocarcinoma, Not Otherwise Specified	stage iib	29242	alive	8140-03-01	--	Cardia, Not Otherwise Specified	-29242	Cardia, Not Otherwise Specified	572	TCGA-IN-8462-01A	Primary Tumor
TCGA-IN-8663	male	1943	white	2011	Adenocarcinoma, Not Otherwise Specified	stage iib	25172	dead	8140-03-01	103	Cardia, Not Otherwise Specified	-25172	Cardia, Not Otherwise Specified	--	TCGA-IN-8663-01A	Primary Tumor
TCGA-IN-8663	male	1943	white	2011	Adenocarcinoma, Not Otherwise Specified	stage iib	25172	dead	8140-03-01	103	Cardia, Not Otherwise Specified	-25172	Cardia, Not Otherwise Specified	--	TCGA-IN-8663-11A	Solid Tissue Normal
TCGA-IN-A6RI	male	1967	white	--	Adenocarcinoma, Not Otherwise Specified	stage i	16788	alive	8140-03-01	--	Cardia, Not Otherwise Specified	-16788	Cardia, Not Otherwise Specified	559	TCGA-IN-A6RI-01A	Primary Tumor
TCGA-IN-A6RJ	male	1948	white	--	Adenocarcinoma, Not Otherwise Specified	stage ia	23439	alive	8140-03-01	--	Cardia, Not Otherwise Specified	-23439	Cardia, Not Otherwise Specified	379	TCGA-IN-A6RJ-01A	Primary Tumor
TCGA-IN-A6RL	male	1928	white	--	Adenocarcinoma, Not Otherwise Specified	not reported	30783	dead	8140-03-01	406	Cardia, Not Otherwise Specified	-30783	Cardia, Not Otherwise Specified	158	TCGA-IN-A6RL-01A	Primary Tumor
TCGA-IN-A6RN	female	1940	white	--	Adenocarcinoma, Not Otherwise Specified	stage iia	26409	alive	8140-03-01	--	Cardia, Not Otherwise Specified	-26409	Cardia, Not Otherwise Specified	594	TCGA-IN-A6RN-01A	Primary Tumor
TCGA-IN-A6RO	male	1942	asian	--	Adenocarcinoma, Not Otherwise Specified	stage ia	25789	dead	8140-03-01	--	Cardia, Not Otherwise Specified	-25789	Cardia, Not Otherwise Specified	--	TCGA-IN-A6RO-01A	Primary Tumor
TCGA-IN-A6RR	male	1929	white	2013	Adenocarcinoma, Not Otherwise Specified	not reported	30734	dead	8140-03-01	205	Cardia, Not Otherwise Specified	-30734	Cardia, Not Otherwise Specified	--	TCGA-IN-A6RR-01A	Primary Tumor
TCGA-IN-A6RS	male	1937	white	--	Adenocarcinoma, Not Otherwise Specified	stage ia	27808	alive	8140-03-01	--	Cardia, Not Otherwise Specified	-27808	Cardia, Not Otherwise Specified	383	TCGA-IN-A6RS-01A	Primary Tumor
TCGA-IN-A7NR	female	1949	white	--	Adenocarcinoma, Not Otherwise Specified	stage iv	23415	alive	8140-03-01	--	Cardia, Not Otherwise Specified	-23415	Cardia, Not Otherwise Specified	198	TCGA-IN-A7NR-01A	Primary Tumor
TCGA-IN-A7NT	female	1940	white	--	Adenocarcinoma, Not Otherwise Specified	stage iib	26727	alive	8140-03-01	--	Cardia, Not Otherwise Specified	-26727	Cardia, Not Otherwise Specified	323	TCGA-IN-A7NT-01A	Primary Tumor
TCGA-IN-A7NU	male	1944	white	--	Adenocarcinoma, Not Otherwise Specified	stage iiib	25515	alive	8140-03-01	--	Cardia, Not Otherwise Specified	-25515	Cardia, Not Otherwise Specified	356	TCGA-IN-A7NU-01A	Primary Tumor
TCGA-IN-AB1V	male	1950	white	--	Adenocarcinoma, Not Otherwise Specified	stage ia	23030	alive	8140-03-01	--	Cardia, Not Otherwise Specified	-23030	Cardia, Not Otherwise Specified	479	TCGA-IN-AB1V-11A	Solid Tissue Normal
TCGA-IN-AB1V	male	1950	white	--	Adenocarcinoma, Not Otherwise Specified	stage ia	23030	alive	8140-03-01	--	Cardia, Not Otherwise Specified	-23030	Cardia, Not Otherwise Specified	479	TCGA-IN-AB1V-01A	Primary Tumor
TCGA-IN-AB1X	female	1935	white	--	Adenocarcinoma, Not Otherwise Specified	stage iia	28493	alive	8140-03-01	--	Cardia, Not Otherwise Specified	-28493	Cardia, Not Otherwise Specified	411	TCGA-IN-AB1X-01A	Primary Tumor
TCGA-IN-AB1X	female	1935	white	--	Adenocarcinoma, Not Otherwise Specified	stage iia	28493	alive	8140-03-01	--	Cardia, Not Otherwise Specified	-28493	Cardia, Not Otherwise Specified	411	TCGA-IN-AB1X-11A	Solid Tissue Normal
TCGA-KB-A93H	female	1932	asian	--	Adenocarcinoma, intestinal type	stage iib	28966	alive	8211-03-01	--	Cardia, Not Otherwise Specified	-28966	Gastric antrum	1145	TCGA-KB-A93H-01A	Primary Tumor
TCGA-KB-A93J	male	1930	white	--	Adenocarcinoma, diffuse type	stage ii	28599	alive	8145-03-01	--	Cardia, Not Otherwise Specified	-28599	Cardia, Not Otherwise Specified	1124	TCGA-KB-A93J-01A	Primary Tumor
TCGA-MX-A5UG	male	1929	asian	2007	Adenocarcinoma, diffuse type	stage iiia	28714	dead	8145-03-01	113	Gastric antrum	-28714	Gastric antrum	--	TCGA-MX-A5UG-01A	Primary Tumor
TCGA-MX-A5UJ	female	1926	white	--	Tubular adenocarcinoma	stage iiia	31517	alive	8211-03-01	--	Gastric antrum	-31517	Gastric antrum	600	TCGA-MX-A5UJ-01A	Primary Tumor
TCGA-MX-A663	male	1946	white	--	Adenocarcinoma, Not Otherwise Specified	stage iia	24421	dead	8140-03-01	300	Stomach, Not Otherwise Specified	-24421	Stomach, Not Otherwise Specified	131	TCGA-MX-A663-01A	Primary Tumor
TCGA-MX-A666	male	1952	white	--	Adenocarcinoma, Not Otherwise Specified	stage iia	22288	alive	8140-03-01	--	Stomach, Not Otherwise Specified	-22288	Stomach, Not Otherwise Specified	427	TCGA-MX-A666-01A	Primary Tumor
TCGA-R5-A7O7	male	1959	white	--	Tubular adenocarcinoma	stage iv	18984	alive	8211-03-01	--	Cardia, Not Otherwise Specified	-18984	Cardia, Not Otherwise Specified	1389	TCGA-R5-A7O7-01A	Primary Tumor
TCGA-R5-A7ZE	female	1946	white	2013	Tubular adenocarcinoma	stage iiia	24328	dead	8211-03-01	554	Cardia, Not Otherwise Specified	-24328	Cardia, Not Otherwise Specified	--	TCGA-R5-A7ZE-01B	Primary Tumor
TCGA-R5-A7ZI	female	1965	white	--	Adenocarcinoma, diffuse type	stage iv	16396	alive	8145-03-01	--	Stomach, Not Otherwise Specified	-16396	Stomach, Not Otherwise Specified	2267	TCGA-R5-A7ZI-01A	Primary Tumor
TCGA-R5-A805	male	1934	white	2005	Adenocarcinoma, intestinal type	stage iiib	26122	dead	8144-03-01	281	Cardia, Not Otherwise Specified	-26122	Cardia, Not Otherwise Specified	--	TCGA-R5-A805-01A	Primary Tumor
TCGA-RD-A7BS	male	1955	white	2001	Adenocarcinoma, diffuse type	stage iiia	16847	dead	8145-03-01	336	Cardia, Not Otherwise Specified	-16847	Cardia, Not Otherwise Specified	--	TCGA-RD-A7BS-01A	Primary Tumor
TCGA-RD-A7BW	female	1936	white	2004	Adenocarcinoma, diffuse type	stage ib	25036	dead	8145-03-01	156	Fundus of stomach	-25036	Fundus of stomach	--	TCGA-RD-A7BW-01A	Primary Tumor
TCGA-RD-A7C1	male	1923	white	2006	Adenocarcinoma, diffuse type	stage ib	30171	dead	8145-03-01	507	Fundus of stomach	-30171	Fundus of stomach	--	TCGA-RD-A7C1-01A	Primary Tumor
TCGA-RD-A8MV	male	1945	white	--	Adenocarcinoma, intestinal type	stage iiib	20771	alive	8144-03-01	--	Body of stomach	-20771	Body of stomach	3720	TCGA-RD-A8MV-01A	Primary Tumor
TCGA-RD-A8MW	male	1932	white	2007	Adenocarcinoma, intestinal type	stage iiib	26590	dead	8144-03-01	1153	Gastric antrum	-26590	Gastric antrum	1153	TCGA-RD-A8MW-01A	Primary Tumor
TCGA-RD-A8N0	female	1953	white	--	Adenocarcinoma, diffuse type	stage iiib	19491	alive	8145-03-01	--	Fundus of stomach	-19491	Fundus of stomach	1236	TCGA-RD-A8N0-01A	Primary Tumor
TCGA-RD-A8N1	male	1931	white	--	Adenocarcinoma, diffuse type	stage iiib	25737	alive	8145-03-01	--	Body of stomach	-25737	Body of stomach	3519	TCGA-RD-A8N1-01A	Primary Tumor
TCGA-RD-A8N2	female	1943	white	--	Adenocarcinoma, diffuse type	stage ib	21749	alive	8145-03-01	--	Gastric antrum	-21749	Gastric antrum	3540	TCGA-RD-A8N2-01A	Primary Tumor
TCGA-RD-A8N4	female	1948	white	--	Adenocarcinoma, diffuse type	stage iiia	21324	alive	8145-03-01	--	Gastric antrum	-21324	Gastric antrum	2171	TCGA-RD-A8N4-01A	Primary Tumor
TCGA-RD-A8N6	female	1928	white	2006	Adenocarcinoma, intestinal type	stage iiia	28834	dead	8144-03-01	272	Gastric antrum	-28834	Gastric antrum	--	TCGA-RD-A8N6-01A	Primary Tumor
TCGA-RD-A8N9	female	1946	asian	--	Adenocarcinoma, diffuse type	stage ii	23059	alive	8145-03-01	--	Cardia, Not Otherwise Specified	-23059	Cardia, Not Otherwise Specified	1083	TCGA-RD-A8N9-01A	Primary Tumor
TCGA-RD-A8NB	female	1920	white	2001	Adenocarcinoma, diffuse type	stage iiia	29503	dead	8145-03-01	513	Cardia, Not Otherwise Specified	-29503	Cardia, Not Otherwise Specified	--	TCGA-RD-A8NB-01A	Primary Tumor
TCGA-VQ-A8DU	male	1947	white	2010	Tubular adenocarcinoma	stage iiia	23042	dead	8211-03-01	166	Gastric antrum	-23042	Gastric antrum	--	TCGA-VQ-A8DU-01A	Primary Tumor
TCGA-VQ-A8DV	male	1962	white	2011	Adenocarcinoma, intestinal type	stage ib	17630	dead	8144-03-01	403	Gastric antrum	-17630	Gastric antrum	--	TCGA-VQ-A8DV-01A	Primary Tumor
TCGA-VQ-A8E2	male	1954	asian	--	Tubular adenocarcinoma	stage iiib	21112	alive	8211-03-01	--	Body of stomach	-21112	Body of stomach	1319	TCGA-VQ-A8E2-01A	Primary Tumor
TCGA-VQ-A8E3	male	1932	white	2012	Adenocarcinoma, Not Otherwise Specified	stage iia	28919	dead	8140-03-01	661	Gastric antrum	-28919	Gastric antrum	--	TCGA-VQ-A8E3-01A	Primary Tumor
TCGA-VQ-A8E7	male	1953	white	--	Tubular adenocarcinoma	stage iv	21664	alive	8211-03-01	--	Cardia, Not Otherwise Specified	-21664	Cardia, Not Otherwise Specified	1138	TCGA-VQ-A8E7-01B	Primary Tumor
TCGA-VQ-A8P3	male	1939	white	--	Tubular adenocarcinoma	stage iiia	26582	alive	8211-03-01	--	Body of stomach	-26582	Body of stomach	1132	TCGA-VQ-A8P3-01A	Primary Tumor
TCGA-VQ-A8P5	male	1944	white	2011	Adenocarcinoma, intestinal type	stage iia	24571	dead	8144-03-01	235	Body of stomach	-24571	Body of stomach	--	TCGA-VQ-A8P5-01A	Primary Tumor
TCGA-VQ-A8PB	female	1946	white	--	Papillary adenocarcinoma, Not Otherwise Specified	stage ii	23927	dead	8260-03-01	1043	Gastric antrum	-23927	Gastric antrum	1023	TCGA-VQ-A8PB-01A	Primary Tumor
TCGA-VQ-A8PD	male	1943	white	2013	Adenocarcinoma, Not Otherwise Specified	stage iiic	25244	dead	8140-03-01	496	Body of stomach	-25244	Body of stomach	--	TCGA-VQ-A8PD-01A	Primary Tumor
TCGA-VQ-A8PE	male	1934	white	--	Tubular adenocarcinoma	stage iiib	28755	dead	8211-03-01	675	Cardia, Not Otherwise Specified	-28755	Cardia, Not Otherwise Specified	422	TCGA-VQ-A8PE-01A	Primary Tumor
TCGA-VQ-A8PH	male	1948	white	2011	Tubular adenocarcinoma	stage iiib	22940	dead	8211-03-01	389	Gastric antrum	-22940	Gastric antrum	--	TCGA-VQ-A8PH-01A	Primary Tumor
TCGA-VQ-A8PK	male	1953	white	2012	Adenocarcinoma, intestinal type	stage iiib	21419	dead	8144-03-01	543	Cardia, Not Otherwise Specified	-21419	Cardia, Not Otherwise Specified	--	TCGA-VQ-A8PK-01A	Primary Tumor
TCGA-VQ-A8PQ	female	1958	white	2009	Tubular adenocarcinoma	stage iv	18318	dead	8211-03-01	476	Cardia, Not Otherwise Specified	-18318	Cardia, Not Otherwise Specified	--	TCGA-VQ-A8PQ-01A	Primary Tumor
TCGA-VQ-A8PU	female	1940	white	--	Tubular adenocarcinoma	stage iiia	26625	dead	8211-03-01	832	Body of stomach	-26625	Body of stomach	820	TCGA-VQ-A8PU-01A	Primary Tumor
TCGA-VQ-A91D	male	1940	white	2010	Adenocarcinoma, intestinal type	stage iiic	25686	dead	8144-03-01	356	Body of stomach	-25686	Body of stomach	--	TCGA-VQ-A91D-01A	Primary Tumor
TCGA-VQ-A91E	female	1946	white	--	Adenocarcinoma, intestinal type	stage iiib	24549	alive	8144-03-01	--	Gastric antrum	-24549	Gastric antrum	664	TCGA-VQ-A91E-01A	Primary Tumor
TCGA-VQ-A91K	male	1940	white	--	Adenocarcinoma, intestinal type	stage iiia	25424	alive	8144-03-01	--	Gastric antrum	-25424	Gastric antrum	1862	TCGA-VQ-A91K-01A	Primary Tumor
TCGA-VQ-A91U	male	1933	asian	2011	Adenocarcinoma, intestinal type	stage iiia	28791	dead	8144-03-01	52	Cardia, Not Otherwise Specified	-28791	Cardia, Not Otherwise Specified	--	TCGA-VQ-A91U-01A	Primary Tumor
TCGA-VQ-A91X	male	1936	white	2010	Adenocarcinoma, intestinal type	stage iiib	27314	dead	8144-03-01	289	Gastric antrum	-27314	Gastric antrum	--	TCGA-VQ-A91X-01A	Primary Tumor
TCGA-VQ-A91Y	male	1944	white	2011	Tubular adenocarcinoma	stage iiic	24774	dead	8211-03-01	296	Gastric antrum	-24774	Gastric antrum	--	TCGA-VQ-A91Y-01A	Primary Tumor
TCGA-VQ-A91Z	female	1943	white	--	Tubular adenocarcinoma	stage iiia	24652	alive	8211-03-01	--	Gastric antrum	-24652	Gastric antrum	1690	TCGA-VQ-A91Z-01A	Primary Tumor
TCGA-VQ-A925	male	1946	white	2012	Tubular adenocarcinoma	stage iiia	24230	dead	8211-03-01	138	Gastric antrum	-24230	Gastric antrum	--	TCGA-VQ-A925-01A	Primary Tumor
TCGA-VQ-A927	male	1932	white	2013	Adenocarcinoma, diffuse type	stage iiib	29676	dead	8145-03-01	200	Body of stomach	-29676	Body of stomach	--	TCGA-VQ-A927-01A	Primary Tumor
TCGA-VQ-A928	male	1961	white	2010	Papillary adenocarcinoma, Not Otherwise Specified	stage iv	18058	dead	8260-03-01	174	Body of stomach	-18058	Body of stomach	--	TCGA-VQ-A928-01A	Primary Tumor
TCGA-VQ-A92D	male	1942	white	--	Tubular adenocarcinoma	stage ib	24595	alive	8211-03-01	--	Cardia, Not Otherwise Specified	-24595	Cardia, Not Otherwise Specified	2032	TCGA-VQ-A92D-01A	Primary Tumor
TCGA-VQ-A94R	male	1947	white	2013	Adenocarcinoma, intestinal type	not reported	23246	dead	8144-03-01	1294	Gastric antrum	-23246	Gastric antrum	--	TCGA-VQ-A94R-01A	Primary Tumor
TCGA-VQ-AA64	male	1943	white	2012	Adenocarcinoma, intestinal type	stage iiib	25109	dead	8144-03-01	560	Cardia, Not Otherwise Specified	-25109	Cardia, Not Otherwise Specified	--	TCGA-VQ-AA64-01A	Primary Tumor
TCGA-VQ-AA68	female	1959	white	--	Tubular adenocarcinoma	stage iiic	19304	alive	8211-03-01	--	Cardia, Not Otherwise Specified	-19304	Cardia, Not Otherwise Specified	1328	TCGA-VQ-AA68-01A	Primary Tumor
TCGA-VQ-AA69	male	1976	white	--	Adenocarcinoma, Not Otherwise Specified	stage iiia	13087	alive	8140-03-01	--	Cardia, Not Otherwise Specified	-13087	Cardia, Not Otherwise Specified	864	TCGA-VQ-AA69-01A	Primary Tumor
TCGA-VQ-AA6A	male	1956	white	--	Adenocarcinoma, intestinal type	stage iiic	20764	alive	8144-03-01	--	Cardia, Not Otherwise Specified	-20764	Cardia, Not Otherwise Specified	1184	TCGA-VQ-AA6A-01A	Primary Tumor
TCGA-VQ-AA6F	male	1953	white	--	Adenocarcinoma, Not Otherwise Specified	stage iib	21170	alive	8140-03-01	--	Cardia, Not Otherwise Specified	-21170	Cardia, Not Otherwise Specified	1646	TCGA-VQ-AA6F-01A	Primary Tumor
TCGA-VQ-AA6G	male	1943	white	2013	Adenocarcinoma, intestinal type	stage iia	25091	dead	8144-03-01	792	Cardia, Not Otherwise Specified	-25091	Cardia, Not Otherwise Specified	--	TCGA-VQ-AA6G-01A	Primary Tumor
TCGA-ZA-A8F6	male	1942	white	--	Adenocarcinoma, intestinal type	stage ib	26122	alive	8144-03-01	--	Gastric antrum	-26122	Gastric antrum	525	TCGA-ZA-A8F6-01A	Primary Tumor
TCGA-ZQ-A9CR	female	1934	white	2013	Tubular adenocarcinoma	stage iiic	29107	dead	8211-03-01	24	Gastric antrum	-29107	Gastric antrum	--	TCGA-ZQ-A9CR-01A	Primary Tumor
