# Supplementary material for: mRBioM: An Algorithm for the Identification of Potential mRNA Biomarkers From Complete Transcriptomic Profiles of Gastric Adenocarcinoma
Source: Front Genet. 2021 Jul 27;12:679612. doi: 10.3389/fgene.2021.679612 (PMC8354214; doi:10.3389/fgene.2021.679612)
Supplement: Supplementary file 1 [file Data_Sheet_1.zip › Supplementary Tables/Supplementary Table 2 Results of DE mRNAs in GA..xlsx]

## Sheet: diff_protein
	logFC	AveExpr	t	P.Value	adj.P.Val	B	X	gene_id	gene_id_v	gene_name	gene_biotype
ENSG00000107937.17	1.06741	5.1405	7.28063	9.38301e-09	9.95636e-06	9.97358	3472	ENSG00000107937	ENSG00000107937.17	GTPBP4	protein_coding
ENSG00000261236.4	1.42215	5.39967	7.2595	1.00231e-08	1.01038e-05	9.91146	47910	ENSG00000261236	ENSG00000261236.4	BOP1	protein_coding
ENSG00000130826.14	1.07798	5.37912	6.92687	2.84458e-08	1.89064e-05	8.9286	6358	ENSG00000130826	ENSG00000130826.14	DKC1	protein_coding
ENSG00000130816.13	1.17301	5.79024	6.83736	3.77129e-08	2.20904e-05	8.6626	6354	ENSG00000130816	ENSG00000130816.13	DNMT1	protein_coding
ENSG00000068650.17	1.61507	5.92118	6.68903	6.02425e-08	3.05654e-05	8.22056	1047	ENSG00000068650	ENSG00000068650.17	ATP11A	protein_coding
ENSG00000124766.5	1.7269	6.25408	6.61295	7.66392e-08	3.48524e-05	7.99327	5579	ENSG00000124766	ENSG00000124766.5	SOX4	protein_coding
ENSG00000171316.10	1.11433	5.12132	6.14617	3.37333e-07	9.74958e-05	6.59281	13042	ENSG00000171316	ENSG00000171316.10	CHD7	protein_coding
ENSG00000182492.14	2.2382	6.96035	6.14061	3.43346e-07	9.74958e-05	6.5761	15281	ENSG00000182492	ENSG00000182492.14	BGN	protein_coding
ENSG00000182481.7	1.41798	6.00433	6.05145	4.56001e-07	0.000115399	6.30778	15277	ENSG00000182481	ENSG00000182481.7	KPNA2	protein_coding
ENSG00000176619.9	1.37469	5.97759	5.90297	7.31531e-07	0.000158585	5.86079	14130	ENSG00000176619	ENSG00000176619.9	LMNB2	protein_coding
ENSG00000084774.12	1.18491	5.65559	5.78086	1.07907e-06	0.000201547	5.49315	1644	ENSG00000084774	ENSG00000084774.12	CAD	protein_coding
ENSG00000088325.14	2.78032	5.07216	5.6381	1.69948e-06	0.000273377	5.06356	1771	ENSG00000088325	ENSG00000088325.14	TPX2	protein_coding
ENSG00000188157.12	1.67295	7.39437	5.55964	2.18089e-06	0.00032726	4.8277	16675	ENSG00000188157	ENSG00000188157.12	AGRN	protein_coding
ENSG00000179051.12	1.26896	6.55295	5.55158	2.23749e-06	0.00033088	4.80348	14622	ENSG00000179051	ENSG00000179051.12	RCC2	protein_coding
ENSG00000131747.13	2.58502	5.8887	5.54755	2.26633e-06	0.000334328	4.79136	6494	ENSG00000131747	ENSG00000131747.13	TOP2A	protein_coding
ENSG00000185803.7	1.47356	5.39572	5.53462	2.36139e-06	0.000345454	4.75251	16099	ENSG00000185803	ENSG00000185803.7	SLC52A2	protein_coding
ENSG00000101224.16	1.67652	5.97275	5.52557	2.43029e-06	0.000348578	4.72532	2477	ENSG00000101224	ENSG00000101224.16	CDC25B	protein_coding
ENSG00000136295.13	1.95475	6.51404	5.51808	2.48879e-06	0.00035117	4.70282	7264	ENSG00000136295	ENSG00000136295.13	TTYH3	protein_coding
ENSG00000106683.13	1.3488	5.03448	5.5084	2.56647e-06	0.00035391	4.67377	3350	ENSG00000106683	ENSG00000106683.13	LIMK1	protein_coding
ENSG00000124225.14	2.33501	5.94062	5.50812	2.56877e-06	0.00035391	4.67292	5492	ENSG00000124225	ENSG00000124225.14	PMEPA1	protein_coding
ENSG00000106397.10	1.54627	6.04393	5.38938	3.74447e-06	0.000443706	4.31663	3303	ENSG00000106397	ENSG00000106397.10	PLOD3	protein_coding
ENSG00000161091.11	1.00182	5.4401	5.37208	3.95553e-06	0.000466359	4.2648	10587	ENSG00000161091	ENSG00000161091.11	MFSD12	protein_coding
ENSG00000010292.11	1.06698	6.28068	5.21885	6.42495e-06	0.000634967	3.8064	255	ENSG00000010292	ENSG00000010292.11	NCAPD2	protein_coding
ENSG00000128567.15	1.18141	5.47563	5.20981	6.6112e-06	0.000645986	3.7794	6038	ENSG00000128567	ENSG00000128567.15	PODXL	protein_coding
ENSG00000102265.10	1.7247	7.80441	5.1625	7.67675e-06	0.000714834	3.63824	2654	ENSG00000102265	ENSG00000102265.10	TIMP1	protein_coding
ENSG00000148773.11	2.76733	6.21898	5.16026	7.73134e-06	0.0007172	3.63155	9136	ENSG00000148773	ENSG00000148773.11	MKI67	protein_coding
ENSG00000108821.12	2.55673	9.35953	5.11769	8.84267e-06	0.000776243	3.5047	3592	ENSG00000108821	ENSG00000108821.12	COL1A1	protein_coding
ENSG00000025772.7	1.24163	5.05456	5.01351	1.22761e-05	0.000960009	3.19497	450	ENSG00000025772	ENSG00000025772.7	TOMM34	protein_coding
ENSG00000160932.9	1.74639	7.51855	5.00699	1.25306e-05	0.00097041	3.1756	10560	ENSG00000160932	ENSG00000160932.9	LY6E	protein_coding
ENSG00000128973.10	1.14627	5.1534	4.91878	1.65292e-05	0.00116384	2.91427	6093	ENSG00000128973	ENSG00000128973.10	CLN6	protein_coding
ENSG00000171617.12	1.62802	5.39439	4.88427	1.84169e-05	0.00124518	2.81227	13120	ENSG00000171617	ENSG00000171617.12	ENC1	protein_coding
ENSG00000137573.12	1.7842	5.6408	4.78636	2.50118e-05	0.00152499	2.5237	7499	ENSG00000137573	ENSG00000137573.12	SULF1	protein_coding
ENSG00000147324.9	1.05412	5.43146	4.78417	2.51833e-05	0.0015339	2.51726	8961	ENSG00000147324	ENSG00000147324.9	MFHAS1	protein_coding
ENSG00000166508.16	1.15438	6.08141	4.70279	3.24491e-05	0.00183594	2.27843	11884	ENSG00000166508	ENSG00000166508.16	MCM7	protein_coding
ENSG00000130589.15	1.3889	6.39196	4.68621	3.41654e-05	0.0018958	2.22989	6296	ENSG00000130589	ENSG00000130589.15	HELZ2	protein_coding
ENSG00000105976.13	1.50724	5.60279	4.67722	3.51337e-05	0.00192656	2.20357	3230	ENSG00000105976	ENSG00000105976.13	MET	protein_coding
ENSG00000120889.11	1.10478	5.01436	4.65206	3.79875e-05	0.00200205	2.13004	5111	ENSG00000120889	ENSG00000120889.11	TNFRSF10B	protein_coding
ENSG00000132646.9	1.14098	6.21695	4.57479	4.82597e-05	0.00233847	1.9048	6633	ENSG00000132646	ENSG00000132646.9	PCNA	protein_coding
ENSG00000104738.15	1.32802	5.84381	4.56877	4.9167e-05	0.00237711	1.88728	2956	ENSG00000104738	ENSG00000104738.15	MCM4	protein_coding
ENSG00000159216.17	1.37685	5.69169	4.51733	5.7628e-05	0.0026526	1.73795	10325	ENSG00000159216	ENSG00000159216.17	RUNX1	protein_coding
ENSG00000149257.12	1.25374	6.55422	4.50983	5.89765e-05	0.0026962	1.7162	9188	ENSG00000149257	ENSG00000149257.12	SERPINH1	protein_coding
ENSG00000125398.5	2.24412	6.3826	4.49597	6.15488e-05	0.00276983	1.67607	5645	ENSG00000125398	ENSG00000125398.5	SOX9	protein_coding
ENSG00000196411.8	1.13124	6.02788	4.49509	6.17169e-05	0.00277533	1.6735	17135	ENSG00000196411	ENSG00000196411.8	EPHB4	protein_coding
ENSG00000148843.12	1.03079	5.11854	4.47352	6.59532e-05	0.00289271	1.61111	9149	ENSG00000148843	ENSG00000148843.12	PDCD11	protein_coding
ENSG00000160293.15	1.40142	5.28077	4.47294	6.60711e-05	0.00289368	1.60943	10472	ENSG00000160293	ENSG00000160293.15	VAV2	protein_coding
ENSG00000184216.10	1.10158	6.78113	4.46357	6.80016e-05	0.00293536	1.58236	15707	ENSG00000184216	ENSG00000184216.10	IRAK1	protein_coding
ENSG00000141756.17	1.68196	5.11751	4.45684	6.94238e-05	0.00295072	1.56292	8174	ENSG00000141756	ENSG00000141756.17	FKBP10	protein_coding
ENSG00000131389.15	1.07613	5.50767	4.45125	7.06253e-05	0.00299343	1.54679	6444	ENSG00000131389	ENSG00000131389.15	SLC6A6	protein_coding
ENSG00000077150.16	1.00574	5.95287	4.43759	7.36518e-05	0.0030871	1.50737	1371	ENSG00000077150	ENSG00000077150.16	NFKB2	protein_coding
ENSG00000253729.6	1.02499	7.28282	4.43525	7.4182e-05	0.00310124	1.50064	42666	ENSG00000253729	ENSG00000253729.6	PRKDC	protein_coding
ENSG00000147010.16	1.31324	5.41547	4.42858	7.57167e-05	0.00314775	1.4814	8912	ENSG00000147010	ENSG00000147010.16	SH3KBP1	protein_coding
ENSG00000130193.7	1.27763	5.50197	4.36032	9.33229e-05	0.00362085	1.2851	6225	ENSG00000130193	ENSG00000130193.7	THEM6	protein_coding
ENSG00000157227.11	1.03113	7.31746	4.30009	0.000112147	0.00415626	1.11271	10086	ENSG00000157227	ENSG00000157227.11	MMP14	protein_coding
ENSG00000065911.10	1.00716	5.02638	4.25577	0.000128329	0.00455769	0.986345	951	ENSG00000065911	ENSG00000065911.10	MTHFD2	protein_coding
ENSG00000204262.10	1.43429	5.99714	4.2467	0.00013191	0.00461149	0.960552	19865	ENSG00000204262	ENSG00000204262.10	COL5A2	protein_coding
ENSG00000130429.11	1.36939	6.80266	4.24537	0.000132443	0.00461481	0.956776	6270	ENSG00000130429	ENSG00000130429.11	ARPC1B	protein_coding
ENSG00000173193.12	1.03379	6.10008	4.20812	0.000148276	0.00501039	0.850979	13473	ENSG00000173193	ENSG00000173193.12	PARP14	protein_coding
ENSG00000112379.8	1.62866	5.34117	4.16509	0.000168869	0.00547359	0.729208	4061	ENSG00000112379	ENSG00000112379.8	ARFGEF3	protein_coding
ENSG00000110057.6	1.43109	5.99523	4.14428	0.000179809	0.00570869	0.670461	3737	ENSG00000110057	ENSG00000110057.6	UNC93B1	protein_coding
ENSG00000153395.8	1.33136	5.23013	4.1299	0.000187767	0.00586714	0.629943	9660	ENSG00000153395	ENSG00000153395.8	LPCAT1	protein_coding
ENSG00000196187.10	1.14424	6.26474	4.05228	0.000237044	0.00687963	0.412055	17053	ENSG00000196187	ENSG00000196187.10	TMEM63A	protein_coding
ENSG00000110042.6	1.39438	5.19224	4.03926	0.000246458	0.00705175	0.37567	3733	ENSG00000110042	ENSG00000110042.6	DTX4	protein_coding
ENSG00000025708.11	1.44027	5.83959	4.02654	0.000256008	0.00720527	0.340162	448	ENSG00000025708	ENSG00000025708.11	TYMP	protein_coding
ENSG00000105281.11	1.16587	6.07454	4.02021	0.000260899	0.00730892	0.322487	3070	ENSG00000105281	ENSG00000105281.11	SLC1A5	protein_coding
ENSG00000189143.9	2.59954	7.10672	4.01176	0.000267557	0.00744371	0.298957	16931	ENSG00000189143	ENSG00000189143.9	CLDN4	protein_coding
ENSG00000119333.10	1.0004	5.46199	3.99375	0.000282318	0.007709	0.248823	4892	ENSG00000119333	ENSG00000119333.10	WDR34	protein_coding
ENSG00000130827.6	1.07142	5.31163	3.97127	0.000301862	0.00806783	0.186357	6359	ENSG00000130827	ENSG00000130827.6	PLXNA3	protein_coding
ENSG00000197586.11	1.1092	5.9741	3.95267	0.000319014	0.00837091	0.134799	17511	ENSG00000197586	ENSG00000197586.11	ENTPD6	protein_coding
ENSG00000013588.5	2.04462	7.29632	3.94235	0.000328946	0.00854257	0.106206	342	ENSG00000013588	ENSG00000013588.5	GPRC5A	protein_coding
ENSG00000175130.6	1.98067	6.92157	3.92683	0.000344435	0.00883854	0.0633055	13841	ENSG00000175130	ENSG00000175130.6	MARCKSL1	protein_coding
ENSG00000126709.13	2.13034	6.73949	3.89558	0.000377812	0.00941154	-0.022897	5844	ENSG00000126709	ENSG00000126709.13	IFI6	protein_coding
ENSG00000113504.18	1.49617	6.35747	3.87944	0.00039625	0.00969906	-0.0672843	4190	ENSG00000113504	ENSG00000113504.18	SLC12A7	protein_coding
ENSG00000141524.14	1.24226	5.35364	3.87404	0.000402618	0.00979548	-0.0821339	8132	ENSG00000141524	ENSG00000141524.14	TMC6	protein_coding
ENSG00000164442.9	-1.69533	6.04443	-9.45795	1.33848e-11	1.34926e-07	16.0886	11364	ENSG00000164442	ENSG00000164442.9	CITED2	protein_coding
ENSG00000119711.11	-1.5875	5.1305	-8.52647	2.06825e-10	8.3396e-07	13.5482	4950	ENSG00000119711	ENSG00000119711.11	ALDH6A1	protein_coding
ENSG00000118564.13	-1.02612	6.27274	-8.14512	6.53553e-10	1.69258e-06	12.4739	4830	ENSG00000118564	ENSG00000118564.13	FBXL5	protein_coding
ENSG00000211445.10	-2.48909	6.66378	-7.46846	5.22818e-09	6.85025e-06	10.5237	21587	ENSG00000211445	ENSG00000211445.10	GPX3	protein_coding
ENSG00000163412.11	-1.4523	5.02835	-7.28962	9.12354e-09	9.85391e-06	9.99997	11005	ENSG00000163412	ENSG00000163412.11	EIF4E3	protein_coding
ENSG00000113580.13	-1.34312	5.49154	-7.1725	1.31563e-08	1.11389e-05	9.65534	4201	ENSG00000113580	ENSG00000113580.13	NR3C1	protein_coding
ENSG00000148180.15	-1.56813	9.26612	-6.99357	2.30617e-08	1.60327e-05	9.12645	9059	ENSG00000148180	ENSG00000148180.15	GSN	protein_coding
ENSG00000114166.7	-1.7345	5.12046	-6.83875	3.75478e-08	2.20904e-05	8.66674	4262	ENSG00000114166	ENSG00000114166.7	KAT2B	protein_coding
ENSG00000113328.17	-1.10903	6.36573	-6.61669	7.57367e-08	3.47029e-05	8.00445	4171	ENSG00000113328	ENSG00000113328.17	CCNG1	protein_coding
ENSG00000117054.12	-1.17476	5.50794	-6.60229	7.92693e-08	3.53173e-05	7.9614	4664	ENSG00000117054	ENSG00000117054.12	ACADM	protein_coding
ENSG00000185432.11	-1.70341	6.36208	-6.24256	2.48259e-07	7.94467e-05	6.88268	16008	ENSG00000185432	ENSG00000185432.11	METTL7A	protein_coding
ENSG00000095303.13	-1.94146	5.15405	-6.14129	3.42603e-07	9.74958e-05	6.57815	2023	ENSG00000095303	ENSG00000095303.13	PTGS1	protein_coding
ENSG00000022267.15	-2.93449	6.98186	-6.13215	3.5272e-07	9.87664e-05	6.55063	415	ENSG00000022267	ENSG00000022267.15	FHL1	protein_coding
ENSG00000166165.11	-2.99993	6.54726	-6.03429	4.81591e-07	0.000119869	6.25615	11784	ENSG00000166165	ENSG00000166165.11	CKB	protein_coding
ENSG00000197766.6	-2.68878	5.73785	-5.97505	5.81532e-07	0.000140131	6.07782	17564	ENSG00000197766	ENSG00000197766.6	CFD	protein_coding
ENSG00000154330.11	-3.13301	5.03964	-5.9371	6.56212e-07	0.000152068	5.96355	9763	ENSG00000154330	ENSG00000154330.11	PGM5	protein_coding
ENSG00000136826.13	-1.79181	7.00723	-5.91026	7.14766e-07	0.000157363	5.88272	7346	ENSG00000136826	ENSG00000136826.13	KLF4	protein_coding
ENSG00000075239.12	-1.16449	5.24194	-5.90391	7.29346e-07	0.000158585	5.86362	1296	ENSG00000075239	ENSG00000075239.12	ACAT1	protein_coding
ENSG00000116741.7	-1.85497	5.7357	-5.87245	8.06198e-07	0.000166518	5.76887	4612	ENSG00000116741	ENSG00000116741.7	RGS2	protein_coding
ENSG00000151729.9	-1.83165	5.24402	-5.83357	9.12408e-07	0.000182732	5.65182	9456	ENSG00000151729	ENSG00000151729.9	SLC25A4	protein_coding
ENSG00000154723.11	-1.05732	6.70196	-5.83142	9.18667e-07	0.000183031	5.64535	9803	ENSG00000154723	ENSG00000154723.11	ATP5PF	protein_coding
ENSG00000122042.9	-1.13122	6.24406	-5.72446	1.29121e-06	0.000228352	5.3234	5231	ENSG00000122042	ENSG00000122042.9	UBL3	protein_coding
ENSG00000198624.11	-1.74361	5.90414	-5.70987	1.35256e-06	0.000238505	5.27949	17837	ENSG00000198624	ENSG00000198624.11	CCDC69	protein_coding
ENSG00000119950.19	-1.30614	5.30785	-5.66656	1.55238e-06	0.00025884	5.14918	4989	ENSG00000119950	ENSG00000119950.19	MXI1	protein_coding
ENSG00000179094.12	-1.7677	6.31109	-5.61187	1.84729e-06	0.000291027	4.98469	14635	ENSG00000179094	ENSG00000179094.12	PER1	protein_coding
ENSG00000131171.11	-1.21442	7.042	-5.46504	2.94529e-06	0.000381457	4.54359	6418	ENSG00000131171	ENSG00000131171.11	SH3BGRL	protein_coding
ENSG00000158828.5	-1.20259	5.1429	-5.4631	2.96349e-06	0.000382993	4.53777	10278	ENSG00000158828	ENSG00000158828.5	PINK1	protein_coding
ENSG00000116473.13	-1.07326	6.50905	-5.46092	2.98412e-06	0.000384837	4.53121	4572	ENSG00000116473	ENSG00000116473.13	RAP1A	protein_coding
ENSG00000165795.19	-1.3252	5.99949	-5.38043	3.85218e-06	0.000455061	4.28983	11690	ENSG00000165795	ENSG00000165795.19	NDRG2	protein_coding
ENSG00000141447.15	-1.40096	5.01122	-5.37055	3.97479e-06	0.000467718	4.26021	8114	ENSG00000141447	ENSG00000141447.15	OSBPL1A	protein_coding
ENSG00000118985.13	-1.43168	5.86583	-5.34598	4.29666e-06	0.000494059	4.18661	4866	ENSG00000118985	ENSG00000118985.13	ELL2	protein_coding
ENSG00000178573.6	-1.60785	5.96083	-5.19855	6.85079e-06	0.000661911	3.74577	14528	ENSG00000178573	ENSG00000178573.6	MAF	protein_coding
ENSG00000152137.5	-2.91957	5.38609	-5.18639	7.11896e-06	0.000682371	3.7095	9503	ENSG00000152137	ENSG00000152137.5	HSPB8	protein_coding
ENSG00000092841.17	-1.21109	9.29137	-5.13689	8.32304e-06	0.000747998	3.5619	1983	ENSG00000092841	ENSG00000092841.17	MYL6	protein_coding
ENSG00000189221.8	-1.99841	6.18445	-5.09954	9.36332e-06	0.000812513	3.45068	16952	ENSG00000189221	ENSG00000189221.8	MAOA	protein_coding
ENSG00000164096.12	-1.15371	6.4122	-5.09077	9.62571e-06	0.000826977	3.42458	11248	ENSG00000164096	ENSG00000164096.12	C4orf3	protein_coding
ENSG00000004799.7	-2.56139	6.69295	-5.0154	1.22034e-05	0.000957596	3.20058	61	ENSG00000004799	ENSG00000004799.7	PDK4	protein_coding
ENSG00000119138.4	-1.6338	6.28692	-4.99461	1.30277e-05	0.000997364	3.13889	4876	ENSG00000119138	ENSG00000119138.4	KLF9	protein_coding
ENSG00000185630.17	-1.31667	6.15898	-4.9933	1.30813e-05	0.000998611	3.13501	16053	ENSG00000185630	ENSG00000185630.17	PBX1	protein_coding
ENSG00000163431.12	-2.69494	6.36963	-4.9516	1.49121e-05	0.00109067	3.01141	11010	ENSG00000163431	ENSG00000163431.12	LMOD1	protein_coding
ENSG00000071967.10	-1.77722	6.86869	-4.94501	1.52237e-05	0.00110273	2.99189	1169	ENSG00000071967	ENSG00000071967.10	CYBRD1	protein_coding
ENSG00000159176.12	-1.93075	8.52138	-4.81785	2.26689e-05	0.00144561	2.6164	10312	ENSG00000159176	ENSG00000159176.12	CSRP1	protein_coding
ENSG00000163017.12	-3.40123	8.3261	-4.80767	2.34016e-05	0.00147184	2.58642	10903	ENSG00000163017	ENSG00000163017.12	ACTG2	protein_coding
ENSG00000172403.9	-2.74291	7.51373	-4.80756	2.341e-05	0.00147184	2.58608	13313	ENSG00000172403	ENSG00000172403.9	SYNPO2	protein_coding
ENSG00000065320.7	-2.11374	5.1439	-4.80132	2.38703e-05	0.00148994	2.56773	921	ENSG00000065320	ENSG00000065320.7	NTN1	protein_coding
ENSG00000119514.6	-1.04072	5.02824	-4.7898	2.4744e-05	0.00151596	2.53384	4913	ENSG00000119514	ENSG00000119514.6	GALNT12	protein_coding
ENSG00000175084.10	-3.62361	8.59116	-4.78724	2.49426e-05	0.00152384	2.52631	13831	ENSG00000175084	ENSG00000175084.10	DES	protein_coding
ENSG00000133392.15	-3.26358	10.0482	-4.7607	2.70955e-05	0.00163555	2.44829	6755	ENSG00000133392	ENSG00000133392.15	MYH11	protein_coding
ENSG00000138796.14	-1.14644	5.91727	-4.75475	2.76022e-05	0.00165457	2.43083	7748	ENSG00000138796	ENSG00000138796.14	HADH	protein_coding
ENSG00000107771.14	-1.016	5.77414	-4.75089	2.79368e-05	0.00166426	2.41948	3447	ENSG00000107771	ENSG00000107771.14	CCSER2	protein_coding
ENSG00000187134.11	-2.0476	5.30433	-4.73986	2.89131e-05	0.00169452	2.38712	16442	ENSG00000187134	ENSG00000187134.11	AKR1C1	protein_coding
ENSG00000130176.6	-3.30989	7.06701	-4.69088	3.36735e-05	0.00188058	2.24355	6222	ENSG00000130176	ENSG00000130176.6	CNN1	protein_coding
ENSG00000157514.15	-1.46629	6.86842	-4.68757	3.40212e-05	0.00189301	2.23387	10116	ENSG00000157514	ENSG00000157514.15	TSC22D3	protein_coding
ENSG00000100307.11	-1.36086	5.06123	-4.68381	3.44218e-05	0.00190304	2.22285	2258	ENSG00000100307	ENSG00000100307.11	CBX7	protein_coding
ENSG00000120129.5	-1.78824	8.06428	-4.6725	3.56527e-05	0.00194404	2.18977	5012	ENSG00000120129	ENSG00000120129.5	DUSP1	protein_coding
ENSG00000092068.17	-1.94843	5.7104	-4.65412	3.77461e-05	0.00199893	2.13604	1957	ENSG00000092068	ENSG00000092068.17	SLC7A8	protein_coding
ENSG00000109458.7	-1.07821	5.07092	-4.64456	3.88815e-05	0.00203608	2.10814	3669	ENSG00000109458	ENSG00000109458.7	GAB1	protein_coding
ENSG00000095637.19	-2.43231	6.93825	-4.61395	4.27521e-05	0.00216383	2.01882	2039	ENSG00000095637	ENSG00000095637.19	SORBS1	protein_coding
ENSG00000139112.9	-1.30404	5.04318	-4.58861	4.62403e-05	0.0022868	1.94501	7768	ENSG00000139112	ENSG00000139112.9	GABARAPL1	protein_coding
ENSG00000076555.14	-1.42416	5.03359	-4.57664	4.79858e-05	0.00233681	1.91015	1349	ENSG00000076555	ENSG00000076555.14	ACACB	protein_coding
ENSG00000159228.11	-1.58851	5.75893	-4.548	5.24246e-05	0.00247795	1.82694	10328	ENSG00000159228	ENSG00000159228.11	CBR1	protein_coding
ENSG00000004776.10	-3.22388	6.35727	-4.51619	5.78321e-05	0.00265795	1.73462	58	ENSG00000004776	ENSG00000004776.10	HSPB6	protein_coding
ENSG00000174099.9	-2.01991	5.14683	-4.49402	6.19204e-05	0.00277829	1.67041	13650	ENSG00000174099	ENSG00000174099.9	MSRB3	protein_coding
ENSG00000165410.13	-1.89004	5.07635	-4.49287	6.21395e-05	0.00278399	1.66709	11597	ENSG00000165410	ENSG00000165410.13	CFL2	protein_coding
ENSG00000154556.16	-1.78219	5.37459	-4.49105	6.2489e-05	0.00279248	1.66182	9786	ENSG00000154556	ENSG00000154556.16	SORBS2	protein_coding
ENSG00000152642.9	-1.04588	5.60011	-4.44734	7.14802e-05	0.00301699	1.53549	9570	ENSG00000152642	ENSG00000152642.9	GPD1L	protein_coding
ENSG00000011465.15	-1.7584	8.40505	-4.44459	7.20861e-05	0.00303198	1.52756	301	ENSG00000011465	ENSG00000011465.15	DCN	protein_coding
ENSG00000140416.18	-1.72946	8.27884	-4.44182	7.27022e-05	0.00304941	1.51956	7966	ENSG00000140416	ENSG00000140416.18	TPM1	protein_coding
ENSG00000182253.13	-3.17684	6.40758	-4.41185	7.97044e-05	0.00327497	1.43319	15226	ENSG00000182253	ENSG00000182253.13	SYNM	protein_coding
ENSG00000166482.10	-1.8143	7.1675	-4.40506	8.1379e-05	0.00331228	1.41367	11877	ENSG00000166482	ENSG00000166482.10	MFAP4	protein_coding
ENSG00000012822.14	-1.01187	6.01343	-4.37426	8.94271e-05	0.00353232	1.32513	322	ENSG00000012822	ENSG00000012822.14	CALCOCO1	protein_coding
ENSG00000101335.8	-2.50293	8.87667	-4.35617	9.45137e-05	0.00364571	1.2732	2502	ENSG00000101335	ENSG00000101335.8	MYL9	protein_coding
ENSG00000128016.5	-1.63324	8.63862	-4.33456	0.000100961	0.00382681	1.21128	5981	ENSG00000128016	ENSG00000128016.5	ZFP36	protein_coding
ENSG00000164120.12	-3.08445	6.28686	-4.2895	0.000115822	0.00425593	1.08248	11263	ENSG00000164120	ENSG00000164120.12	HPGD	protein_coding
ENSG00000069535.13	-1.69049	5.13438	-4.27855	0.000119745	0.00434464	1.05125	1079	ENSG00000069535	ENSG00000069535.13	MAOB	protein_coding
ENSG00000125648.13	-1.10557	6.7205	-4.247	0.000131789	0.00461149	0.961414	5684	ENSG00000125648	ENSG00000125648.13	SLC25A23	protein_coding
ENSG00000125868.14	-1.19884	8.71361	-4.18669	0.000158206	0.0052556	0.790273	5744	ENSG00000125868	ENSG00000125868.14	DSTN	protein_coding
ENSG00000221869.4	-1.1752	7.25342	-4.17636	0.00016322	0.00536232	0.76106	24729	ENSG00000221869	ENSG00000221869.4	CEBPD	protein_coding
ENSG00000144655.13	-1.50562	5.8925	-4.1617	0.000170606	0.00550923	0.719629	8601	ENSG00000144655	ENSG00000144655.13	CSRNP1	protein_coding
ENSG00000065534.17	-2.26016	7.87118	-4.11863	0.000194248	0.00600039	0.598201	934	ENSG00000065534	ENSG00000065534.17	MYLK	protein_coding
ENSG00000127951.5	-1.82762	5.71578	-4.10353	0.000203267	0.00618065	0.555751	5969	ENSG00000127951	ENSG00000127951.5	FGL2	protein_coding
ENSG00000159388.5	-2.06366	7.50916	-4.07747	0.000219812	0.00655915	0.482589	10353	ENSG00000159388	ENSG00000159388.5	BTG2	protein_coding
ENSG00000154175.15	-2.33912	5.44981	-4.06364	0.000229116	0.00674993	0.443846	9740	ENSG00000154175	ENSG00000154175.15	ABI3BP	protein_coding
ENSG00000152583.11	-1.65093	7.86087	-4.0627	0.000229764	0.00675839	0.441206	9563	ENSG00000152583	ENSG00000152583.11	SPARCL1	protein_coding
ENSG00000100612.12	-1.03529	5.55656	-4.04187	0.000244546	0.00701322	0.382945	2358	ENSG00000100612	ENSG00000100612.12	DHRS7	protein_coding
ENSG00000112936.17	-2.67837	5.17908	-4.02514	0.000257086	0.00722553	0.336236	4123	ENSG00000112936	ENSG00000112936.17	C7	protein_coding
ENSG00000156113.19	-2.32409	5.10433	-4.02043	0.000260728	0.00730751	0.3231	9950	ENSG00000156113	ENSG00000156113.19	KCNMA1	protein_coding
ENSG00000149591.15	-2.14547	8.34792	-3.99947	0.000277552	0.00762093	0.264714	9240	ENSG00000149591	ENSG00000149591.15	TAGLN	protein_coding
ENSG00000072163.17	-1.87469	5.09862	-3.99323	0.000282763	0.00771763	0.247351	1182	ENSG00000072163	ENSG00000072163.17	LIMS2	protein_coding
ENSG00000265972.4	-1.11754	9.24111	-3.98742	0.000287697	0.00780166	0.231205	50493	ENSG00000265972	ENSG00000265972.4	TXNIP	protein_coding
ENSG00000182175.12	-2.19274	5.35818	-3.96729	0.000305455	0.00813322	0.175315	15207	ENSG00000182175	ENSG00000182175.12	RGMA	protein_coding
ENSG00000187193.8	-1.5751	5.02679	-3.95969	0.000312436	0.00825199	0.154235	16460	ENSG00000187193	ENSG00000187193.8	MT1X	protein_coding
ENSG00000154553.12	-1.90417	6.22957	-3.95901	0.000313062	0.00825916	0.152367	9785	ENSG00000154553	ENSG00000154553.12	PDLIM3	protein_coding
ENSG00000106853.15	-1.5005	5.43528	-3.95167	0.000319969	0.00839233	0.132011	3372	ENSG00000106853	ENSG00000106853.15	PTGR1	protein_coding
ENSG00000065833.8	-1.36015	5.05519	-3.93506	0.000336131	0.00870118	0.0860577	948	ENSG00000065833	ENSG00000065833.8	ME1	protein_coding
ENSG00000069702.9	-1.55173	5.36607	-3.89967	0.000373271	0.00934459	-0.0116288	1082	ENSG00000069702	ENSG00000069702.9	TGFBR3	protein_coding
ENSG00000135842.15	-1.76622	6.53248	-3.88132	0.000394057	0.00966313	-0.0621157	7164	ENSG00000135842	ENSG00000135842.15	FAM129A	protein_coding

## Sheet: 附件2
Supplementary Table 2 Results of DE mRNAs in GA.
mRNA	logFC	AveExpr	t	p-value	Padj	B
GTPBP4	1.06741	5.1405	7.28063	9.38301e-09	9.95636e-06	9.97358
BOP1	1.42215	5.39967	7.2595	1.00231e-08	1.01038e-05	9.91146
DKC1	1.07798	5.37912	6.92687	2.84458e-08	1.89064e-05	8.9286
DNMT1	1.17301	5.79024	6.83736	3.77129e-08	2.20904e-05	8.6626
ATP11A	1.61507	5.92118	6.68903	6.02425e-08	3.05654e-05	8.22056
SOX4	1.7269	6.25408	6.61295	7.66392e-08	3.48524e-05	7.99327
CHD7	1.11433	5.12132	6.14617	3.37333e-07	9.74958e-05	6.59281
BGN	2.2382	6.96035	6.14061	3.43346e-07	9.74958e-05	6.5761
KPNA2	1.41798	6.00433	6.05145	4.56001e-07	0.000115399	6.30778
LMNB2	1.37469	5.97759	5.90297	7.31531e-07	0.000158585	5.86079
CAD	1.18491	5.65559	5.78086	1.07907e-06	0.000201547	5.49315
TPX2	2.78032	5.07216	5.6381	1.69948e-06	0.000273377	5.06356
AGRN	1.67295	7.39437	5.55964	2.18089e-06	0.00032726	4.8277
RCC2	1.26896	6.55295	5.55158	2.23749e-06	0.00033088	4.80348
TOP2A	2.58502	5.8887	5.54755	2.26633e-06	0.000334328	4.79136
SLC52A2	1.47356	5.39572	5.53462	2.36139e-06	0.000345454	4.75251
CDC25B	1.67652	5.97275	5.52557	2.43029e-06	0.000348578	4.72532
TTYH3	1.95475	6.51404	5.51808	2.48879e-06	0.00035117	4.70282
LIMK1	1.3488	5.03448	5.5084	2.56647e-06	0.00035391	4.67377
PMEPA1	2.33501	5.94062	5.50812	2.56877e-06	0.00035391	4.67292
PLOD3	1.54627	6.04393	5.38938	3.74447e-06	0.000443706	4.31663
MFSD12	1.00182	5.4401	5.37208	3.95553e-06	0.000466359	4.2648
NCAPD2	1.06698	6.28068	5.21885	6.42495e-06	0.000634967	3.8064
PODXL	1.18141	5.47563	5.20981	6.6112e-06	0.000645986	3.7794
TIMP1	1.7247	7.80441	5.1625	7.67675e-06	0.000714834	3.63824
MKI67	2.76733	6.21898	5.16026	7.73134e-06	0.0007172	3.63155
COL1A1	2.55673	9.35953	5.11769	8.84267e-06	0.000776243	3.5047
TOMM34	1.24163	5.05456	5.01351	1.22761e-05	0.000960009	3.19497
LY6E	1.74639	7.51855	5.00699	1.25306e-05	0.00097041	3.1756
CLN6	1.14627	5.1534	4.91878	1.65292e-05	0.00116384	2.91427
ENC1	1.62802	5.39439	4.88427	1.84169e-05	0.00124518	2.81227
SULF1	1.7842	5.6408	4.78636	2.50118e-05	0.00152499	2.5237
MFHAS1	1.05412	5.43146	4.78417	2.51833e-05	0.0015339	2.51726
MCM7	1.15438	6.08141	4.70279	3.24491e-05	0.00183594	2.27843
HELZ2	1.3889	6.39196	4.68621	3.41654e-05	0.0018958	2.22989
MET	1.50724	5.60279	4.67722	3.51337e-05	0.00192656	2.20357
TNFRSF10B	1.10478	5.01436	4.65206	3.79875e-05	0.00200205	2.13004
PCNA	1.14098	6.21695	4.57479	4.82597e-05	0.00233847	1.9048
MCM4	1.32802	5.84381	4.56877	4.9167e-05	0.00237711	1.88728
RUNX1	1.37685	5.69169	4.51733	5.7628e-05	0.0026526	1.73795
SERPINH1	1.25374	6.55422	4.50983	5.89765e-05	0.0026962	1.7162
SOX9	2.24412	6.3826	4.49597	6.15488e-05	0.00276983	1.67607
EPHB4	1.13124	6.02788	4.49509	6.17169e-05	0.00277533	1.6735
PDCD11	1.03079	5.11854	4.47352	6.59532e-05	0.00289271	1.61111
VAV2	1.40142	5.28077	4.47294	6.60711e-05	0.00289368	1.60943
IRAK1	1.10158	6.78113	4.46357	6.80016e-05	0.00293536	1.58236
FKBP10	1.68196	5.11751	4.45684	6.94238e-05	0.00295072	1.56292
SLC6A6	1.07613	5.50767	4.45125	7.06253e-05	0.00299343	1.54679
NFKB2	1.00574	5.95287	4.43759	7.36518e-05	0.0030871	1.50737
PRKDC	1.02499	7.28282	4.43525	7.4182e-05	0.00310124	1.50064
SH3KBP1	1.31324	5.41547	4.42858	7.57167e-05	0.00314775	1.4814
THEM6	1.27763	5.50197	4.36032	9.33229e-05	0.00362085	1.2851
MMP14	1.03113	7.31746	4.30009	0.000112147	0.00415626	1.11271
MTHFD2	1.00716	5.02638	4.25577	0.000128329	0.00455769	0.986345
COL5A2	1.43429	5.99714	4.2467	0.00013191	0.00461149	0.960552
ARPC1B	1.36939	6.80266	4.24537	0.000132443	0.00461481	0.956776
PARP14	1.03379	6.10008	4.20812	0.000148276	0.00501039	0.850979
ARFGEF3	1.62866	5.34117	4.16509	0.000168869	0.00547359	0.729208
UNC93B1	1.43109	5.99523	4.14428	0.000179809	0.00570869	0.670461
LPCAT1	1.33136	5.23013	4.1299	0.000187767	0.00586714	0.629943
TMEM63A	1.14424	6.26474	4.05228	0.000237044	0.00687963	0.412055
DTX4	1.39438	5.19224	4.03926	0.000246458	0.00705175	0.37567
TYMP	1.44027	5.83959	4.02654	0.000256008	0.00720527	0.340162
SLC1A5	1.16587	6.07454	4.02021	0.000260899	0.00730892	0.322487
CLDN4	2.59954	7.10672	4.01176	0.000267557	0.00744371	0.298957
WDR34	1.0004	5.46199	3.99375	0.000282318	0.007709	0.248823
PLXNA3	1.07142	5.31163	3.97127	0.000301862	0.00806783	0.186357
ENTPD6	1.1092	5.9741	3.95267	0.000319014	0.00837091	0.134799
GPRC5A	2.04462	7.29632	3.94235	0.000328946	0.00854257	0.106206
MARCKSL1	1.98067	6.92157	3.92683	0.000344435	0.00883854	0.0633055
IFI6	2.13034	6.73949	3.89558	0.000377812	0.00941154	-0.022897
SLC12A7	1.49617	6.35747	3.87944	0.00039625	0.00969906	-0.0672843
TMC6	1.24226	5.35364	3.87404	0.000402618	0.00979548	-0.0821339
CITED2	-1.69533	6.04443	-9.45795	1.33848e-11	1.34926e-07	16.0886
ALDH6A1	-1.5875	5.1305	-8.52647	2.06825e-10	8.3396e-07	13.5482
FBXL5	-1.02612	6.27274	-8.14512	6.53553e-10	1.69258e-06	12.4739
GPX3	-2.48909	6.66378	-7.46846	5.22818e-09	6.85025e-06	10.5237
EIF4E3	-1.4523	5.02835	-7.28962	9.12354e-09	9.85391e-06	9.99997
NR3C1	-1.34312	5.49154	-7.1725	1.31563e-08	1.11389e-05	9.65534
GSN	-1.56813	9.26612	-6.99357	2.30617e-08	1.60327e-05	9.12645
KAT2B	-1.7345	5.12046	-6.83875	3.75478e-08	2.20904e-05	8.66674
CCNG1	-1.10903	6.36573	-6.61669	7.57367e-08	3.47029e-05	8.00445
ACADM	-1.17476	5.50794	-6.60229	7.92693e-08	3.53173e-05	7.9614
METTL7A	-1.70341	6.36208	-6.24256	2.48259e-07	7.94467e-05	6.88268
PTGS1	-1.94146	5.15405	-6.14129	3.42603e-07	9.74958e-05	6.57815
FHL1	-2.93449	6.98186	-6.13215	3.5272e-07	9.87664e-05	6.55063
CKB	-2.99993	6.54726	-6.03429	4.81591e-07	0.000119869	6.25615
CFD	-2.68878	5.73785	-5.97505	5.81532e-07	0.000140131	6.07782
PGM5	-3.13301	5.03964	-5.9371	6.56212e-07	0.000152068	5.96355
KLF4	-1.79181	7.00723	-5.91026	7.14766e-07	0.000157363	5.88272
ACAT1	-1.16449	5.24194	-5.90391	7.29346e-07	0.000158585	5.86362
RGS2	-1.85497	5.7357	-5.87245	8.06198e-07	0.000166518	5.76887
SLC25A4	-1.83165	5.24402	-5.83357	9.12408e-07	0.000182732	5.65182
ATP5PF	-1.05732	6.70196	-5.83142	9.18667e-07	0.000183031	5.64535
UBL3	-1.13122	6.24406	-5.72446	1.29121e-06	0.000228352	5.3234
CCDC69	-1.74361	5.90414	-5.70987	1.35256e-06	0.000238505	5.27949
MXI1	-1.30614	5.30785	-5.66656	1.55238e-06	0.00025884	5.14918
PER1	-1.7677	6.31109	-5.61187	1.84729e-06	0.000291027	4.98469
SH3BGRL	-1.21442	7.042	-5.46504	2.94529e-06	0.000381457	4.54359
PINK1	-1.20259	5.1429	-5.4631	2.96349e-06	0.000382993	4.53777
RAP1A	-1.07326	6.50905	-5.46092	2.98412e-06	0.000384837	4.53121
NDRG2	-1.3252	5.99949	-5.38043	3.85218e-06	0.000455061	4.28983
OSBPL1A	-1.40096	5.01122	-5.37055	3.97479e-06	0.000467718	4.26021
ELL2	-1.43168	5.86583	-5.34598	4.29666e-06	0.000494059	4.18661
MAF	-1.60785	5.96083	-5.19855	6.85079e-06	0.000661911	3.74577
HSPB8	-2.91957	5.38609	-5.18639	7.11896e-06	0.000682371	3.7095
MYL6	-1.21109	9.29137	-5.13689	8.32304e-06	0.000747998	3.5619
MAOA	-1.99841	6.18445	-5.09954	9.36332e-06	0.000812513	3.45068
C4orf3	-1.15371	6.4122	-5.09077	9.62571e-06	0.000826977	3.42458
PDK4	-2.56139	6.69295	-5.0154	1.22034e-05	0.000957596	3.20058
KLF9	-1.6338	6.28692	-4.99461	1.30277e-05	0.000997364	3.13889
PBX1	-1.31667	6.15898	-4.9933	1.30813e-05	0.000998611	3.13501
LMOD1	-2.69494	6.36963	-4.9516	1.49121e-05	0.00109067	3.01141
CYBRD1	-1.77722	6.86869	-4.94501	1.52237e-05	0.00110273	2.99189
CSRP1	-1.93075	8.52138	-4.81785	2.26689e-05	0.00144561	2.6164
ACTG2	-3.40123	8.3261	-4.80767	2.34016e-05	0.00147184	2.58642
SYNPO2	-2.74291	7.51373	-4.80756	2.341e-05	0.00147184	2.58608
NTN1	-2.11374	5.1439	-4.80132	2.38703e-05	0.00148994	2.56773
GALNT12	-1.04072	5.02824	-4.7898	2.4744e-05	0.00151596	2.53384
DES	-3.62361	8.59116	-4.78724	2.49426e-05	0.00152384	2.52631
MYH11	-3.26358	10.0482	-4.7607	2.70955e-05	0.00163555	2.44829
HADH	-1.14644	5.91727	-4.75475	2.76022e-05	0.00165457	2.43083
CCSER2	-1.016	5.77414	-4.75089	2.79368e-05	0.00166426	2.41948
AKR1C1	-2.0476	5.30433	-4.73986	2.89131e-05	0.00169452	2.38712
CNN1	-3.30989	7.06701	-4.69088	3.36735e-05	0.00188058	2.24355
TSC22D3	-1.46629	6.86842	-4.68757	3.40212e-05	0.00189301	2.23387
CBX7	-1.36086	5.06123	-4.68381	3.44218e-05	0.00190304	2.22285
DUSP1	-1.78824	8.06428	-4.6725	3.56527e-05	0.00194404	2.18977
SLC7A8	-1.94843	5.7104	-4.65412	3.77461e-05	0.00199893	2.13604
GAB1	-1.07821	5.07092	-4.64456	3.88815e-05	0.00203608	2.10814
SORBS1	-2.43231	6.93825	-4.61395	4.27521e-05	0.00216383	2.01882
GABARAPL1	-1.30404	5.04318	-4.58861	4.62403e-05	0.0022868	1.94501
ACACB	-1.42416	5.03359	-4.57664	4.79858e-05	0.00233681	1.91015
CBR1	-1.58851	5.75893	-4.548	5.24246e-05	0.00247795	1.82694
HSPB6	-3.22388	6.35727	-4.51619	5.78321e-05	0.00265795	1.73462
MSRB3	-2.01991	5.14683	-4.49402	6.19204e-05	0.00277829	1.67041
CFL2	-1.89004	5.07635	-4.49287	6.21395e-05	0.00278399	1.66709
SORBS2	-1.78219	5.37459	-4.49105	6.2489e-05	0.00279248	1.66182
GPD1L	-1.04588	5.60011	-4.44734	7.14802e-05	0.00301699	1.53549
DCN	-1.7584	8.40505	-4.44459	7.20861e-05	0.00303198	1.52756
TPM1	-1.72946	8.27884	-4.44182	7.27022e-05	0.00304941	1.51956
SYNM	-3.17684	6.40758	-4.41185	7.97044e-05	0.00327497	1.43319
MFAP4	-1.8143	7.1675	-4.40506	8.1379e-05	0.00331228	1.41367
CALCOCO1	-1.01187	6.01343	-4.37426	8.94271e-05	0.00353232	1.32513
MYL9	-2.50293	8.87667	-4.35617	9.45137e-05	0.00364571	1.2732
ZFP36	-1.63324	8.63862	-4.33456	0.000100961	0.00382681	1.21128
HPGD	-3.08445	6.28686	-4.2895	0.000115822	0.00425593	1.08248
MAOB	-1.69049	5.13438	-4.27855	0.000119745	0.00434464	1.05125
SLC25A23	-1.10557	6.7205	-4.247	0.000131789	0.00461149	0.961414
DSTN	-1.19884	8.71361	-4.18669	0.000158206	0.0052556	0.790273
CEBPD	-1.1752	7.25342	-4.17636	0.00016322	0.00536232	0.76106
CSRNP1	-1.50562	5.8925	-4.1617	0.000170606	0.00550923	0.719629
MYLK	-2.26016	7.87118	-4.11863	0.000194248	0.00600039	0.598201
FGL2	-1.82762	5.71578	-4.10353	0.000203267	0.00618065	0.555751
BTG2	-2.06366	7.50916	-4.07747	0.000219812	0.00655915	0.482589
ABI3BP	-2.33912	5.44981	-4.06364	0.000229116	0.00674993	0.443846
SPARCL1	-1.65093	7.86087	-4.0627	0.000229764	0.00675839	0.441206
DHRS7	-1.03529	5.55656	-4.04187	0.000244546	0.00701322	0.382945
C7	-2.67837	5.17908	-4.02514	0.000257086	0.00722553	0.336236
KCNMA1	-2.32409	5.10433	-4.02043	0.000260728	0.00730751	0.3231
TAGLN	-2.14547	8.34792	-3.99947	0.000277552	0.00762093	0.264714
LIMS2	-1.87469	5.09862	-3.99323	0.000282763	0.00771763	0.247351
TXNIP	-1.11754	9.24111	-3.98742	0.000287697	0.00780166	0.231205
RGMA	-2.19274	5.35818	-3.96729	0.000305455	0.00813322	0.175315
MT1X	-1.5751	5.02679	-3.95969	0.000312436	0.00825199	0.154235
PDLIM3	-1.90417	6.22957	-3.95901	0.000313062	0.00825916	0.152367
PTGR1	-1.5005	5.43528	-3.95167	0.000319969	0.00839233	0.132011
ME1	-1.36015	5.05519	-3.93506	0.000336131	0.00870118	0.0860577
TGFBR3	-1.55173	5.36607	-3.89967	0.000373271	0.00934459	-0.0116288
FAM129A	-1.76622	6.53248	-3.88132	0.000394057	0.00966313	-0.0621157
AveExpr: Average Expression; Padj: Adjusted p-value.
