# Supplementary material for: mRBioM: An Algorithm for the Identification of Potential mRNA Biomarkers From Complete Transcriptomic Profiles of Gastric Adenocarcinoma
Source: Front Genet. 2021 Jul 27;12:679612. doi: 10.3389/fgene.2021.679612 (PMC8354214; doi:10.3389/fgene.2021.679612)
Supplement: Supplementary file 1 [file Data_Sheet_1.zip › Supplementary Tables/Supplementary Table 3 Results of univariate cox regression analysis of PmBs..xlsx]

## Sheet: OS_result1
Supplementary Table 3 Results of univariate cox regression analysis of PmBs.
PmB symbol	HR	coef	95%_CI_lower	95%_CI_upper	Z	p-value
LMNB2	0.492117	-0.70904	-1.04533	-0.372746	-4.13238	3.59e-05
BGN	1.27808	0.245363	0.0909901	0.399735	3.1152	0.00183817
IRAK1	0.603808	-0.504499	-0.832733	-0.176264	-3.01248	0.00259123
MFSD12	0.512794	-0.667881	-1.10702	-0.228747	-2.98092	0.00287385
FKBP10	1.18213	0.167314	0.0427656	0.291862	2.63295	0.00846472
SOX4	1.31703	0.275379	0.0688239	0.481934	2.61302	0.00897455
SLC12A7	0.711226	-0.340766	-0.598674	-0.0828571	-2.58963	0.00960783
DNMT1	0.605163	-0.502258	-0.910931	-0.0935847	-2.40879	0.0160056
SLC1A5	0.779607	-0.248966	-0.460058	-0.0378731	-2.31161	0.0207992
TIMP1	1.24073	0.215699	0.0313983	0.4	2.29387	0.0217979
ENTPD6	0.710061	-0.342405	-0.638399	-0.0464102	-2.26728	0.0233734
GPX3	1.11185	0.106023	0.00152913	0.210516	1.98865	0.0467403
HELZ2	0.791012	-0.234443	-0.466099	-0.00278661	-1.98354	0.0473071
PMEPA1	1.16383	0.15172	0.00142319	0.302018	1.97852	0.0478697
RUNX1	1.29594	0.259234	-0.00768909	0.526158	1.9035	0.0569747
SH3KBP1	1.2922	0.256343	-0.0340993	0.546786	1.72986	0.0836561
NCAPD2	0.74803	-0.290312	-0.62046	0.0398367	-1.72347	0.0848038
CAD	0.736704	-0.305568	-0.661158	0.0500215	-1.68425	0.092133
THEM6	0.816606	-0.202599	-0.453795	0.0485971	-1.58078	0.113928
MET	1.14129	0.132159	-0.0330396	0.297359	1.56797	0.116887
SOX9	0.881601	-0.126015	-0.290788	0.0387578	-1.49894	0.133889
FHL1	1.05474	0.0532899	-0.0214695	0.128049	1.3971	0.162384
ARFGEF3	1.13941	0.130512	-0.0535544	0.314579	1.38971	0.164617
BOP1	0.791096	-0.234336	-0.567526	0.098855	-1.37846	0.168062
UBL3	1.15759	0.146344	-0.0630235	0.355712	1.36998	0.170693
PDCD11	0.768967	-0.262707	-0.641038	0.115625	-1.36097	0.173525
IFI6	1.08601	0.0825103	-0.0434801	0.208501	1.28357	0.199293
KPNA2	0.834654	-0.180738	-0.456849	0.0953734	-1.28296	0.199506
TMEM63A	0.83213	-0.183767	-0.46956	0.102026	-1.26027	0.207572
CDC25B	0.865804	-0.144097	-0.37405	0.0858563	-1.22818	0.219378
MXI1	1.1009	0.0961273	-0.0806409	0.272896	1.06584	0.286497
PER1	1.0691	0.0668209	-0.0582352	0.191877	1.04726	0.294979
GSN	1.0778	0.0749237	-0.0670029	0.21685	1.03467	0.300821
RAP1A	1.10083	0.0960669	-0.0900898	0.282223	1.01145	0.311802
DKC1	0.853651	-0.158233	-0.504112	0.187646	-0.896645	0.369908
MKI67	0.933654	-0.0686488	-0.238954	0.101656	-0.790047	0.4295
PLOD3	0.89704	-0.108655	-0.396911	0.179601	-0.738787	0.460036
METTL7A	1.04957	0.048384	-0.0802206	0.176988	0.737383	0.460889
PINK1	1.06791	0.0656994	-0.124192	0.255591	0.678115	0.497699
CHD7	1.08806	0.0843962	-0.200132	0.368924	0.581361	0.560997
SLC25A4	0.961603	-0.0391531	-0.174564	0.0962577	-0.56671	0.570911
KAT2B	1.04004	0.0392639	-0.121331	0.199859	0.479194	0.631801
CITED2	1.03659	0.0359408	-0.116888	0.188769	0.460927	0.644851
RCC2	0.922105	-0.0810956	-0.43347	0.271279	-0.451067	0.651941
PARP14	0.947724	-0.0536919	-0.318667	0.211284	-0.397147	0.691259
TYMP	0.972706	-0.0276738	-0.207047	0.1517	-0.302384	0.76236
KLF4	0.979886	-0.0203188	-0.163504	0.122867	-0.278129	0.780913
GPRC5A	0.987269	-0.0128131	-0.140557	0.114931	-0.196589	0.844149
MFHAS1	1.01512	0.0150045	-0.26332	0.293329	0.105662	0.915851
VAV2	1.01697	0.0168261	-0.299637	0.33329	0.104209	0.917003
ATP5PF	0.9894	-0.0106567	-0.226182	0.204868	-0.0969106	0.922797
PLXNA3	1.00939	0.00934186	-0.243135	0.261819	0.0725202	0.942188
LPCAT1	0.992755	-0.00727159	-0.241847	0.227304	-0.0607569	0.951553
GTPBP4	0.995745	-0.00426383	-0.395918	0.38739	-0.0213376	0.982976
MTHFD2	0.997109	-0.00289525	-0.291997	0.286207	-0.0196283	0.98434
HR: hazard ratio; coef: coefficient.
