# Supplementary material for: mRBioM: An Algorithm for the Identification of Potential mRNA Biomarkers From Complete Transcriptomic Profiles of Gastric Adenocarcinoma
Source: Front Genet. 2021 Jul 27;12:679612. doi: 10.3389/fgene.2021.679612 (PMC8354214; doi:10.3389/fgene.2021.679612)
Supplement: Supplementary file 1 [file Data_Sheet_1.zip › Supplementary Tables/Supplementary Table 4 Results of multivariate cox regression analysis of PmBs..xlsx]

## Sheet: OS_result1
Supplementary Table 4 Results of multivariate cox regression analysis of PmBs.
PmB symbol	HR	coef	95%_CI_lower	95%_CI_upper	Z	p-value
SOX4	1.34873	0.29916	1.077	1.6889	2.607	0.00914
LMNB2	0.53731	-0.62117	0.3185	0.9064	-2.328	0.01989
MFSD12	0.52507	-0.64422	0.2974	0.9269	-2.222	0.02631
BGN	1.26989	0.23893	0.9932	1.6237	1.905	0.04672
SLC12A7	0.75231	-0.28461	0.5519	1.0256	-1.8	0.07181
GPX3	0.96241	-0.03831	0.826	1.1214	-0.491	0.62335
PMEPA1	0.95521	-0.04583	0.7821	1.1666	-0.449	0.65326
ENTPD6	0.924	-0.07904	0.64	1.334	-0.422	0.67315
SLC1A5	0.95089	-0.05036	0.735	1.2302	-0.383	0.70154
TIMP1	0.94529	-0.05626	0.6997	1.2772	-0.366	0.71404
DNMT1	1.06117	0.05937	0.6483	1.737	0.236	0.81332
HELZ2	1.02454	0.02424	0.7709	1.3617	0.167	0.86735
FKBP10	1.01086	0.0108	0.8594	1.1889	0.13	0.89622
IRAK1	0.97368	-0.02667	0.6513	1.4557	-0.13	0.89657
HR: hazard ratio; coef: coefficient.
